# Supplementary material for: A genome assembly for Orinus kokonorica provides insights into the origin, adaptive evolution and further diversification of two closely related grass genera
Source: Commun Biol. 2023 Dec 2;6:1223. doi: 10.1038/s42003-023-05620-5 (PMC10693610; doi:10.1038/s42003-023-05620-5)
Supplement: Supplementary file 4 — Supplementary Data 1-5 [file 42003_2023_5620_MOESM4_ESM.zip › Supplementary Data/Supplementary Data 4.xlsx]

## Sheet: Sheet1
Supplementary Data 4. The expression patterns of orthologous DEG pairs in O. kokonorica and C. songorica under drought stress. Values are the log2(Fold change).
Oko	Cso	Oko_shoot	Oko_root	Cso_shoot	Cso_root
Conserved function
Oko026235	CsB402364	2.41	2.5	2.13	6.03
Oko046367	CsB900895	0	8.55	0	5.34
Oko003258	CsB801799	0	6.74	0	5.86
Oko002808	CsB801252	0	4.17	0	4.52
Oko034701	CsB702007	0	8.65	0	5.04
Oko035008	CsB701604	0	2.28	0	2.71
Oko036266	CsB700374	0	7.64	0	7.52
Oko037465	CsB601044	0	11.32	0	5.91
Oko037104	CsB600724	0	3.19	0	4.52
Oko037019	CsB600630	0	2.59	0	2.21
Oko010186	CsB502060	0	3.39	0	2.26
Oko009637	CsB501402	0	2.13	0	3.41
Oko009596	CsB501351	0	5.39	0	5.15
Oko025597	CsB403140	0	9.36	0	4.79
Oko026138	CsB402472	0	2.3	0	3.82
Oko027650	CsB400925	0	5.84	0	4.9
Oko028171	CsB400248	0	3.92	0	3.88
Oko020551	CsB303374	0	2.79	0	2.64
Oko021157	CsB302541	0	10.79	0	5.09
Oko021230	CsB302443	0	2.47	0	2.07
Oko022215	CsB301279	0	2.06	0	3.61
Oko007437	CsB203499	0	2.31	0	4.32
Oko008224	CsB202573	0	8.14	0	4.04
Oko008845	CsB202103	0	2.06	0	2.82
Oko033363	CsB201448	0	5.12	0	2.73
Oko033551	CsB201196	0	2.54	0	6.51
Oko045057	CsA900739	0	3.72	0	5.73
Oko045058	CsA900738	0	8.14	0	4.19
Oko032110	CsA800328	0	8.37	0	5.69
Oko039788	CsA700972	0	6.97	0	5.08
Oko040347	CsA700254	0	2.06	0	4.49
Oko040401	CsA700182	0	6.14	0	3.21
Oko029955	CsA600462	0	7.54	0	3.5
Oko040635	CsA502374	0	2.9	0	2.68
Oko041449	CsA501723	0	5.69	0	3.31
Oko041640	CsA501447	0	2.6	0	2.63
Oko041954	CsA501028	0	3.28	0	2.61
Oko020171	CsA403511	0	7.38	0	3.11
Oko020017	CsA403305	0	6.09	0	2.86
Oko018835	CsA401953	0	2.05	0	3.99
Oko018017	CsA401224	0	2.28	0	4.03
Oko017178	CsA400042	0	2.58	0	2.7
Oko017164	CsA400014	0	5.66	0	5.54
Oko004387	CsA203207	0	2.38	0	2.29
Oko004838	CsA202735	0	8.69	0	4.21
Oko012604	CsA102200	0	2.53	0	3.79
Oko011323	CsA100827	0	9.36	0	4.46
Oko011518	CsA101081	0	3.4	0	2.45
Oko031027	CsA801333	0	-2.62	0	-2.29
Oko025286	CsB403558	0	-4.42	0	-5.87
Oko020102	CsA403420	-4.88	-2.44	-2.16	-6.7
Oko023943	CsB100934	-2.3	-5.27	-6.45	-4.36
Changed functions
Oko041110	CsA501990	6.83	5.26	2.39	-5.97
Oko048163	CsA1000972	0	-5.83	-5.31	-5.65
Oko045964	CsB901340	0	3.31	0	-2.68
Oko004280	CsA203356	2.13	3.42	0	3.75
Oko025599	CsB403138	2.19	2.44	0	2.94
Oko023307	CsB100087	2.11	0	0	4.44
Oko046366	CsB900899	0	7.45	2.09	5.3
Oko034666	CsB702048	0	4.28	2.13	2.39
Oko035396	CsB701109	0	2.81	2.15	2.91
Oko036623	CsB600066	0	4.14	4.25	6
Oko009647	CsB501416	0	3.99	2.58	3.65
Oko026715	CsB401815	0	6.75	2.71	3.56
Oko020667	CsB303202	0	2.07	4.72	4.5
Oko023221	CsB300070	0	7.32	2.85	3.65
Oko008631	CsB202277	0	2.29	2.43	5.6
Oko008672	CsB202243	0	3.3	5.11	4.28
Oko000975	CsB102827	0	2.81	2.01	6.95
Oko001764	CsB101886	0	3.48	2.51	2.6
Oko039533	CsA701247	0	2.98	2.17	2.96
Oko030041	CsA600395	0	2.91	2.26	2.83
Oko019348	CsA402508	0	7.22	3.68	7.5
Oko019022	CsA402191	0	2.3	2.05	3.22
Oko005023	CsA202912	0	2.88	2.45	2.86
Oko005803	CsA201889	0	5.34	2.49	4.96
Oko012184	CsA101796	0	2.16	2.45	6.09
Oko006218	CsA201369	0	3.72	2.26	5.52
Oko010452	CsB502452	0	-2.36	-4.75	-5.57
Oko025882	CsB402753	0	-6.67	-3.33	-2.93
Oko025972	CsB402651	0	-3.21	-2.54	-7.38
Oko023343	CsB100145	0	-2.23	-2.39	-2.27
Oko004878	CsA202768	0	-6.31	-2.37	-3.86
Oko032256	CsA800131	0	-7.13	-3.44	-5.24
Oko029687	CsA600672	0	-2.23	-2.32	0
Oko017274	CsA400255	0	-2.31	-2.98	0
Oko019477	CsA402668	0	-3.06	-3.72	0
Oko020326	CsA403733	-2.27	-5.06	0	-6.94
Oko025287	CsB403557	-2.04	-7.82	0	-8.29
Oko030649	CsA801681	-4.44	-2.73	-3.25	0
Oko019266	CsA402421	0	2.57	5.48	0
Oko033772	CsB200909	0	2.25	2.43	0
Oko032260	CsA800121	0	2.11	2.43	-3.04
Oko033943	CsB200688	0	3.36	-3.88	0
Oko003380	CsB801952	0	3.2	-4.19	-4.93
Oko019324	CsA402478	0	-3.06	2.14	3.4
Oko019225	CsA402375	-2.09	2.18	2.39	3.81
Oko040262	CsA700360	-3.13	7.26	0	4.42
Oko039149	CsA701528	-2.11	2.02	0	2.5
