# Supplementary material for: A genome assembly for Orinus kokonorica provides insights into the origin, adaptive evolution and further diversification of two closely related grass genera
Source: Commun Biol. 2023 Dec 2;6:1223. doi: 10.1038/s42003-023-05620-5 (PMC10693610; doi:10.1038/s42003-023-05620-5)
Supplement: Supplementary file 4 — Supplementary Data 1-5 [file 42003_2023_5620_MOESM4_ESM.zip › Supplementary Data/Supplementary Data 5.xlsx]

## Sheet: Sheet1
Supplementary Data 5. The expression patterns of orthologous DEG pairs in O. kokonorica and C. songorica under heat stress. Values are the log2(Fold change).
Oko	Cso	Oko_shoot	Oko_root	Cso_shoot	Cso_root
Conserved function
Oko047313	CsA1000224	2.87	2.92	2.52	7.04
Oko038221	CsB601629	2.08	2.63	4.25	2.03
Oko045771	CsB901589	4.14	0	2.66	0
Oko035049	CsB701541	2.18	0	4.78	0
Oko007423	CsB203517	2.76	0	5.91	0
Oko033094	CsB201727	2.09	0	10.46	0
Oko024400	CsB101332	2.29	0	3.12	0
Oko043958	CsB1000419	3.34	0	4.02	0
Oko044097	CsB1000234	3.3	0	5.61	0
Oko019670	CsA402884	2.43	0	2.54	0
Oko005744	CsA201948	2.15	0	2.89	0
Oko005784	CsA201907	2.84	0	8.19	0
Oko011846	CsA101445	2.01	0	6.55	0
Oko006565	CsA200914	4.52	0	6.17	0
Oko034597	CsB702134	0	2.04	0	2.99
Oko035640	CsB700879	0	2.17	0	2
Oko022793	CsB300666	0	4.49	0	4.75
Oko008236	CsB202555	0	2.71	0	5.07
Oko033748	CsB200945	0	2.47	0	4.16
Oko033607	CsB201121	0	2.73	0	3.05
Oko035600	CsB700946	-2.64	0	-3.48	0
Oko036108	CsB700548	-3.36	0	-2.5	0
Oko009527	CsB501251	-3.31	0	-3.36	0
Oko025731	CsB402957	-2.12	0	-3.04	0
Oko020542	CsB303389	-2.42	0	-4.47	0
Oko021460	CsB302151	-2.21	0	-3.98	0
Oko008079	CsB202675	-2.33	0	-2.89	0
Oko043645	CsB1000686	-2.7	0	-6.94	0
Oko043833	CsB1000562	-5.48	0	-2.6	0
Oko030517	CsA801867	-3.33	0	-5.05	0
Oko039351	CsA701400	-2.09	0	-3.53	0
Oko042179	CsA500781	-3.8	0	-2.83	0
Oko042727	CsA500085	-3.02	0	-2.72	0
Oko019290	CsA402444	-2.02	0	-2.13	0
Oko017912	CsA401099	-2.53	0	-4.15	0
Oko017615	CsA400718	-2.36	0	-2.71	0
Oko011811	CsA101420	-3.05	0	-6.91	0
Oko006448	CsA201070	-2.37	0	-2.98	0
Oko000638	CsB103221	-2.58	-2.49	-2.89	-3.99
Changed functions
Oko017413	CsA400442	2.5	-3.04	5.04	5.2
Oko019324	CsA402478	4.18	-8.6	-7.12	-2.92
Oko032536	CsB500531	4.57	5.74	-8.33	-4.18
Oko026098	CsB402517	2.83	3.26	-4.06	-2.44
Oko007814	CsB203003	2.17	4.35	-3.08	-2.64
Oko008041	CsB202714	4.53	4.8	-4.21	-2.15
Oko038493	CsA702241	3.29	3.13	-6.87	-2.72
Oko040557	CsA502431	5.38	5.12	-10.79	-4.28
Oko019744	CsA402959	2.5	2.62	-5.75	-2.69
Oko004437	CsA203161	3.48	6.24	-8.94	-3.58
Oko019407	CsA402588	3.29	4.05	-9.78	-3.01
Oko018017	CsA401224	2.16	0	-5.92	0
Oko009739	CsB501507	3.06	0	-2.25	0
Oko025252	CsB800037	0	-2.42	0	5.63
Oko010125	CsB501996	0	-3.26	0	7.13
Oko009321	CsB500988	0	-2.09	0	2.58
Oko033083	CsB201738	0	-2.13	0	5.8
Oko030397	CsA801925	0	-3.03	0	6.06
Oko031634	CsA800847	0	-2.95	0	5.98
Oko038508	CsA702219	0	-2.08	0	2.8
Oko014755	CsA300956	0	-2.03	0	5.71
Oko013898	CsA103738	0	-2.25	0	3.2
Oko006923	CsA200497	0	-2.16	0	2.37
Oko003049	CsB801498	0	3.55	0	-5.07
Oko028347	CsB400045	0	2.37	0	-2.22
Oko007392	CsB203572	0	2.44	0	-2.87
Oko044967	CsA900786	0	3.28	0	-4
Oko012035	CsA101618	0	2.07	0	-3.44
Oko011541	CsA101113	0	2.23	0	-4.74
Oko010852	CsA100206	0	2.8	0	-2.89
Oko010858	CsA100214	0	2.69	0	-2.72
Oko008188	CsB202601	-2.74	2.41	4.82	2.87
Oko002675	CsB801113	-4.61	0	2.88	0
Oko026636	CsB401903	-2.54	0	3.78	0
Oko021800	CsB301716	-3.63	0	7.1	0
Oko007438	CsB203498	-4.47	0	2.68	0
Oko007706	CsB203124	-2.74	0	3.92	0
Oko001450	CsB102255	-2.07	0	4.72	0
Oko014738	CsA300941	-2.15	0	6.38	0
Oko045244	CsA900604	-2.19	0	3.19	0
Oko038271	CsB601684	-3.11	-2.17	5.93	5.19
Oko010121	CsB501992	-2.03	-2.91	5.5	2.94
Oko009687	CsB501459	-2.29	-3.76	7.32	7.84
Oko009469	CsB501173	-2.16	-3.97	6.83	3.26
Oko032537	CsB500530	-2.15	-2.06	4.71	6.12
Oko026860	CsB401671	-2.79	-4.74	7.83	7.31
Oko027244	CsB401396	-2.18	-2.17	4	4.34
Oko007561	CsB203343	-3.17	-2.36	6.52	6.25
Oko007705	CsB203125	-2.21	-2.16	6	5.45
Oko023525	CsB100404	-2.18	-2.89	5.19	5.12
Oko043004	CsB1001096	-2.02	-2.58	6.08	6.31
Oko030395	CsA801928	-2.92	-2.38	7	4.6
Oko031940	CsA800494	-2.67	-4.67	6.69	7.77
Oko039535	CsA701245	-2.86	-6.87	7.93	4.81
Oko039903	CsA700858	-2.48	-3.21	5.06	4.69
Oko040364	CsA700229	-2.57	-2.87	6.75	4.81
Oko040515	CsA502481	-2.84	-3.45	6.18	5.03
Oko041870	CsA501149	-2.32	-4.47	7.37	6.35
Oko042423	CsA500454	-2.08	-2.15	2.96	5.59
Oko019431	CsA402614	-3.45	-5.87	3.78	4.27
Oko019320	CsA402479	-2.66	-3.42	6.36	8.15
Oko019266	CsA402421	-3.18	-4.85	2.3	5.85
Oko018657	CsA401822	-2.56	-3.89	7.81	7.29
Oko016628	CsA302878	-3.73	-2.35	2.82	6.18
Oko016091	CsA302176	-2.01	-2.83	8.11	8.74
Oko015817	CsA301881	-2.92	-2.89	6.51	8.18
Oko015735	CsA301786	-3.32	-3.2	5.84	5.95
Oko015132	CsA301204	-2.78	-3.12	6.7	5.48
Oko014480	CsA300665	-2.39	-3.18	7.15	6.68
Oko004809	CsA202706	-2.2	-2.81	3.34	7.5
Oko006045	CsA201608	-3.46	-4.23	7.27	8.28
Oko006664	CsA200788	-2.54	-2.8	6.63	3.89
Oko006668	CsA200783	-2.45	-3.76	3.7	5.46
Oko006928	CsA200488	-2.01	-2.38	7.5	6.64
Oko011809	CsA101419	-3.77	-3.34	5.91	2.72
Oko010905	CsA100273	-2.47	-2.61	5.24	2.38
Oko010923	CsA100302	-3.53	-4.78	5.99	9.02
Oko027229	CsB401409	-3.06	2.19	-4.38	-4.53
Oko041689	CsA501375	-2.55	2.42	-6.59	-5.04
Oko006311	CsA201247	-2.14	2.23	-9.07	-6
Oko019681	CsA402897	-2.47	3.44	-7.01	-5.19
Oko008727	CsB202187	2.26	0	0	5.25
Oko002765	CsB801210	2.32	0	0	7.73
Oko021833	CsB301686	2.71	0	5.77	3.79
Oko020332	CsA403742	3.16	0	6.6	6.7
Oko018815	CsA401932	2.64	0	6	8.79
Oko011819	CsA101427	2.54	0	5.49	2.21
Oko016702	CsA302979	2.2	0	6.47	2.23
Oko025655	CsB403058	0	-2.29	-3.99	0
Oko008013	CsB202755	0	-3.41	-4.58	0
Oko026261	CsB402335	0	-3.12	-4.1	0
Oko002466	CsB800931	0	2.26	2.79	4.69
Oko037019	CsB600630	0	2.06	4.88	2.63
Oko010487	CsB502418	0	2.18	4.39	5.4
Oko000069	CsB103907	0	2.19	6.68	3.93
Oko031264	CsA801195	0	2.85	6.44	7.14
Oko019609	CsA402816	0	2.42	3.78	2.42
Oko047777	CsA1000668	0	2.1	5.39	4.05
Oko004817	CsA202716	0	3.07	4.55	2.64
Oko023872	CsB100832	0	-2.87	-4.4	-3.14
Oko035267	CsB701275	0	2.16	3.27	0
Oko010139	CsB502013	0	2.57	3.27	0
Oko025555	CsB403175	0	2.12	3.77	0
Oko030022	CsA600409	0	2.13	2.71	0
Oko043633	CsB1000692	0	4.71	2.29	0
Oko000306	CsB103599	-2.08	0	0	-5.52
Oko039956	CsA700788	-3.17	0	0	-2.24
Oko039819	CsA700944	-2.13	0	0	-2.21
Oko047071	CsB900193	-3.08	0	-4.18	-2.19
Oko025244	CsB800047	-2.95	0	-5.42	-2.22
Oko034543	CsB702208	-3.47	0	-4.44	-2.25
Oko010020	CsB501856	-2.95	0	-2.13	-3.94
Oko025676	CsB403036	-2.27	0	-5.64	-5.8
Oko021387	CsB302238	-2.44	0	-2.44	-3.26
Oko001342	CsB102382	-4	0	-3.22	-2.4
Oko043921	CsB1000466	-2.88	0	-2.81	-4.04
Oko038851	CsA701761	-2.33	0	-7.87	-3.33
Oko039033	CsA701600	-3.27	0	-7.68	-6.31
Oko042210	CsA500745	-2.89	0	-4.13	-5.35
Oko004496	CsA203098	-3.32	0	-2.16	-3.61
Oko016141	CsA302232	-2.58	0	-5.17	-5.16
Oko027631	CsB400944	-2.11	-2.34	-2.71	0
Oko020069	CsA403378	-2.41	-2.52	-3.49	0
Oko008057	CsB202697	-2.23	-2.84	-4.71	0
Oko023464	CsB100334	2.36	-2.59	0	6.39
Oko038108	CsB601529	2.32	0	7.49	-2.1
Oko044128	CsB1000198	2.2	0	0	-2.81
Oko008803	CsB202151	3.73	4.27	0	-4.82
Oko034778	CsB701876	5.2	3.61	-4.63	0
Oko000389	CsB103490	6.87	3.58	-2.54	0
Oko032203	CsA800205	4.02	7.03	-6.91	0
Oko039915	CsA700844	2.04	2.44	-2.03	0
Oko019590	CsA402795	4.39	7.14	-6.63	0
Oko006654	CsA200802	3.03	2.25	-4.38	0
Oko004687	CsA202601	2.93	6.57	-6.07	0
Oko035738	CsB700811	4.48	0	-7.55	-2.74
Oko027522	CsB401072	2.45	0	-3.99	-2.38
Oko021680	CsB301874	2.3	0	-2.24	-4.17
Oko023484	CsB100371	2.83	0	-3.1	-2.14
Oko033682	CsB201026	2.59	0	-5.64	-4.17
Oko004432	CsA203167	0	-2.4	-2.42	2.86
Oko046345	CsB900915	0	-2.07	4.34	6.07
Oko046770	CsB900630	0	-3.27	6.79	6.39
Oko003273	CsB801819	0	-2.22	2.54	2.8
Oko003244	CsB801781	0	-2.22	8.17	7.34
Oko024838	CsB800624	0	-3.02	5.03	3.78
Oko025255	CsB800034	0	-2.02	8.37	5.46
Oko034629	CsB702096	0	-2.8	5.89	5.99
Oko034679	CsB702031	0	-2.19	11.26	9.01
Oko034692	CsB702018	0	-3.06	7.16	7.23
Oko034795	CsB701855	0	-2.65	2.92	7.8
Oko035065	CsB701513	0	-3.22	5.86	8.83
Oko036003	CsB700646	0	-2.49	4.92	3.98
Oko038367	CsB601839	0	-2.83	3.7	4.88
Oko038223	CsB601630	0	-2.27	3.98	4.9
Oko010604	CsB502575	0	-2.14	7.29	7.28
Oko010529	CsB502480	0	-2.27	3.97	3.09
Oko010378	CsB502295	0	-2.26	7.33	7.48
Oko009856	CsB501645	0	-3.19	3.8	4.4
Oko009517	CsB501231	0	-2.52	6.55	5.6
Oko009467	CsB501172	0	-4.59	7.96	8.52
Oko009394	CsB501074	0	-3.73	4.84	4.11
Oko009299	CsB500960	0	-2.48	4.34	6.79
Oko009193	CsB500848	0	-3.84	7.03	8.77
Oko009106	CsB500752	0	-2.65	3.41	5.51
Oko025379	CsB403431	0	-2.23	4.09	2.88
Oko025865	CsB402775	0	-2.83	5.47	5.7
Oko026238	CsB402360	0	-2.09	6.11	4.92
Oko026263	CsB402334	0	-3.82	6.59	7.54
Oko026905	CsB401652	0	-2.29	8.39	5.96
Oko027731	CsB400827	0	-2.11	5.02	5.21
Oko028015	CsB400488	0	-2.04	6.95	5.62
Oko028155	CsB400271	0	-3.14	9.7	5.59
Oko020847	CsB302951	0	-2.26	2.8	3.43
Oko021149	CsB302550	0	-3.56	6.41	5.08
Oko021400	CsB302219	0	-3.17	8.04	8.37
Oko021650	CsB301928	0	-3.35	5.87	6.94
Oko021837	CsB301682	0	-2.45	6.5	4.98
Oko022800	CsB300659	0	-2.86	7.05	2.3
Oko007618	CsB203256	0	-3.27	7.99	7.01
Oko008084	CsB202673	0	-3.09	4.68	4.05
Oko008104	CsB202653	0	-2.64	4.53	4.69
Oko008744	CsB202180	0	-2.35	4.7	3.58
Oko033009	CsB201820	0	-3.08	5.18	2.68
Oko033593	CsB201136	0	-2	8.41	5.67
Oko033600	CsB201130	0	-2.65	6.89	8.11
Oko033687	CsB201020	0	-2.08	4.84	4.47
Oko033943	CsB200688	0	-4.43	8.28	8.94
Oko000275	CsB103634	0	-2.94	3.03	4.75
Oko001059	CsB102714	0	-2.01	7.34	9.33
Oko001136	CsB102632	0	-2.08	5.53	3.64
Oko001801	CsB101847	0	-2.69	7.99	8.54
Oko002126	CsB101520	0	-2.28	7.6	6.56
Oko023679	CsB100598	0	-4.58	3.11	2.03
Oko023651	CsB100572	0	-2.72	6.19	6.6
Oko023431	CsB100287	0	-2.32	4.92	4.16
Oko043824	CsB1000574	0	-2.41	4.39	6.71
Oko044306	CsA901509	0	-2.25	4.61	2.8
Oko031308	CsA801153	0	-2.1	4.21	4.22
Oko032031	CsA800434	0	-2.04	3.41	4.7
Oko032095	CsA800346	0	-2.19	6.82	5.43
Oko032106	CsA800331	0	-2.49	4.39	4.74
Oko038563	CsA702094	0	-2.06	4.45	3.8
Oko039901	CsA700860	0	-2.93	7.41	7.94
Oko040090	CsA700610	0	-3.06	4.55	7.51
Oko040267	CsA700352	0	-3.19	7.25	7.49
Oko040326	CsA700276	0	-4.04	8.19	8.33
Oko028465	CsA601791	0	-2.46	7.29	8.41
Oko029687	CsA600672	0	-2.42	6.01	3.46
Oko029709	CsA600650	0	-2.33	4.47	4.87
Oko030074	CsA600356	0	-2.46	5.99	5.54
Oko042319	CsA500599	0	-2.04	3.7	4.65
Oko020297	CsA403688	0	-3.47	9.1	6.27
Oko020207	CsA403558	0	-2.77	3.67	6.08
Oko020091	CsA403401	0	-2.22	5.59	2.94
Oko019815	CsA403051	0	-2.11	2.62	4.34
Oko019721	CsA402937	0	-2.11	3.21	3.04
Oko019344	CsA402505	0	-2.07	5.53	5.48
Oko019325	CsA402477	0	-3.7	2.42	8.63
Oko017550	CsA400651	0	-2.42	3	2.85
Oko017501	CsA400580	0	-2.4	4.54	6.55
Oko017359	CsA400376	0	-2.82	4.06	3.58
Oko016621	CsA302861	0	-3.21	3.75	4.21
Oko016346	CsA302501	0	-2.67	7.29	7.13
Oko004169	CsA203506	0	-2.05	4.4	3.95
Oko004252	CsA203412	0	-3.6	9.29	5.14
Oko004581	CsA202985	0	-2.06	7.24	7.84
Oko004754	CsA202661	0	-2.75	4.4	4.47
Oko005670	CsA202027	0	-2.13	2.67	3.99
Oko005758	CsA201931	0	-4.18	4.85	7.91
Oko007087	CsA200289	0	-2.05	5.17	3.75
Oko007161	CsA200196	0	-3.91	7.81	6.96
Oko013906	CsA103747	0	-3.13	4.86	6.96
Oko013779	CsA103576	0	-2.85	7.18	6.45
Oko013353	CsA103106	0	-3.03	5.08	8.55
Oko011577	CsA101144	0	-2.32	6.23	6.63
Oko011247	CsA100738	0	-4.93	3.96	5.26
Oko048495	CsA1001408	0	-2.75	5.05	3.35
Oko047611	CsA1000545	0	-3.25	4.1	5.96
Oko047628	CsA1000560	0	-2.61	5.55	6.66
Oko046158	CsB901066	0	-2.5	9.56	0
Oko033080	CsB201742	0	-3.85	3.64	0
Oko023524	CsB100403	0	-2.58	4.94	0
Oko039053	CsA701585	0	-2.01	3.48	0
Oko041265	CsA501862	0	-2.86	2.86	0
Oko019650	CsA402863	0	-3.91	8.7	0
Oko014538	CsA300735	0	-3.34	5.28	0
Oko005852	CsA201783	0	-2.02	2.39	0
Oko005736	CsA201960	0	-2.66	8.11	0
Oko048502	CsA1001421	0	5.91	2.76	-2.72
Oko035032	CsB701576	0	2.3	-4.56	0
Oko036080	CsB700588	0	3.6	-4.97	0
Oko025445	CsB403349	0	2.67	-3.07	0
Oko044430	CsA901304	0	2.64	-7.92	0
Oko039955	CsA700789	0	3.31	-6.09	0
Oko041677	CsA501395	0	2.3	-5.17	0
Oko041640	CsA501447	0	2.24	-3.99	0
Oko025113	CsB800289	0	2.58	-3.63	-3.07
Oko034741	CsB701937	0	2.56	-2.5	-2.73
Oko035086	CsB701485	0	2.4	-5.75	-3.97
Oko036422	CsB700244	0	2.84	-5.75	-5.82
Oko036423	CsB700243	0	2.89	-7.57	-6.8
Oko009542	CsB501275	0	3.1	-4.61	-4.66
Oko026128	CsB402483	0	2.68	-4.25	-4.01
Oko027523	CsB401071	0	2.04	-5.1	-2.73
Oko027773	CsB400769	0	4.96	-3.21	-3.42
Oko020927	CsB302844	0	2.9	-10.03	-6.19
Oko008257	CsB202530	0	2.32	-5.4	-3.53
Oko009004	CsB201917	0	2.63	-7.78	-4.11
Oko043262	CsB1000850	0	2.21	-2.5	-4.74
Oko044044	CsB1000312	0	2.56	-3.44	-2.84
Oko045277	CsA900557	0	2.79	-4.64	-3.72
Oko031607	CsA800887	0	2.03	-3.71	-3.39
Oko039533	CsA701247	0	2.69	-3.7	-6.65
Oko039814	CsA700949	0	4.5	-4.98	-4.37
Oko040150	CsA700516	0	2.88	-8.46	-5.76
Oko040357	CsA700237	0	3.7	-4.66	-2.91
Oko041858	CsA501160	0	2.02	-5.35	-5.3
Oko041996	CsA500983	0	2.48	-6.11	-3.85
Oko042205	CsA500751	0	2.01	-4	-3.36
Oko016465	CsA302670	0	2.39	-2.87	-2.5
Oko006255	CsA201315	0	2.38	-5.79	-4.15
Oko006683	CsA200759	0	2.54	-6.3	-3.14
Oko013760	CsA103556	0	5.51	-7.05	-4.93
Oko010772	CsA100108	0	2.29	-4.9	-5.21
Oko012482	CsA102045	0	2.07	-2.01	-2.68
Oko015874	CsA301931	-2.78	0	-2.04	3.72
Oko025705	CsB402996	-2.42	0	0	2.25
Oko016037	CsA302124	-4.26	0	0	2.11
Oko021374	CsB302259	-2.75	0	0	5.85
Oko046747	CsB900655	-2.54	0	3.29	2.4
Oko002894	CsB801344	-2.26	0	3.13	2.72
Oko036912	CsB600511	-2.15	0	8.89	9.66
Oko010310	CsB502203	-3.95	0	7.94	7.17
Oko026649	CsB401879	-3.5	0	3.41	5.8
Oko020615	CsB303277	-2.31	0	3.86	3.61
Oko023150	CsB300164	-2.01	0	3.69	3.75
Oko000541	CsB103354	-3.17	0	4.49	4.62
Oko031629	CsA800849	-4.67	0	3.11	4.18
Oko032260	CsA800121	-4.92	0	5.46	4.19
Oko040448	CsA700096	-2.13	0	6.37	2.68
Oko018731	CsA401865	-3.4	0	8.49	4.66
Oko017472	CsA400535	-2.61	0	2.83	3.16
Oko048481	CsA1001379	-2.27	0	6.1	3.44
Oko011175	CsA100646	-2.4	0	4.6	4.5
Oko036211	CsB700447	-2.22	-6.66	5.11	0
Oko030649	CsA801681	-2.21	-2.77	12.36	0
Oko031707	CsA800761	-2.48	-2.53	3.34	0
Oko012182	CsA101800	-3.54	-2.09	3.13	0
Oko006762	CsA200681	-2.3	-2.31	5.15	0
Oko004434	CsA203165	-2.43	-2.3	0	4.53
