# Supplementary material for: A genome assembly for Orinus kokonorica provides insights into the origin, adaptive evolution and further diversification of two closely related grass genera
Source: Commun Biol. 2023 Dec 2;6:1223. doi: 10.1038/s42003-023-05620-5 (PMC10693610; doi:10.1038/s42003-023-05620-5)
Supplement: Supplementary file 4 — Supplementary Data 1-5 [file 42003_2023_5620_MOESM4_ESM.zip › Supplementary Data/Supplementary Data 2.xlsx]

## Sheet: Sheet1
Supplementary Data 2 Gene ontology (GO) enrichment analysis of the expanded gene families in O. kokonorica.
Class	GO_Name	GO_ID	GO_Level	P_value	Enrichment Score	Hits Genes Counts In Selected Set	Hits Genes Counts In Background	corrected p-value (BH method)
Biological process	programmed cell death involved in cell development	GO:0010623	5	1.1e-08	13.9256	8	12	2.33e-05
Biological process	jasmonic acid biosynthetic process	GO:0009695	9	1.21e-08	6.49859	14	45	1.28e-05
Biological process	jasmonic acid metabolic process	GO:0009694	8	3.05e-08	6.09243	14	48	2.15e-05
Biological process	transport of virus in host, cell to cell	GO:0046740	8	3.03e-07	15.6663	6	8	0.00016
Biological process	multi-organism intercellular transport	GO:1902586	6	3.03e-07	15.6663	6	8	0.00016
Biological process	DNA replication-independent nucleosome assembly	GO:0006336	10	1.42e-06	10.4442	7	14	0.000502
Biological process	selenium compound metabolic process	GO:0001887	4	1.43e-06	17.4069	5	6	0.000431
Biological process	DNA replication-independent nucleosome organization	GO:0034724	8	4.36e-06	9.13865	7	16	0.00115466
Biological process	transport of virus in multicellular host	GO:0046739	7	4.42e-06	11.3936	6	11	0.00103877
Biological process	obsolete movement in other organism involved in symbiotic interaction	GO:0051814	0	4.42e-06	11.3936	6	11	0.00103877
Biological process	movement in host	GO:0044000	6	4.42e-06	11.3936	6	11	0.00103877
Biological process	obsolete movement in environment of other organism involved in symbiotic interaction	GO:0052192	0	4.42e-06	11.3936	6	11	0.00103877
Biological process	negative regulation of gene expression, epigenetic	GO:0045814	8	4.44e-06	3.1649	20	132	0.000723
Biological process	regulation of double-strand break repair via homologous recombination	GO:0010569	10	8.47e-06	10.4442	6	12	0.00119606
Biological process	root meristem specification	GO:0010071	5	1.51e-05	9.64077	6	13	0.00159856
Biological process	regulation of double-strand break repair	GO:2000779	9	1.51e-05	9.64077	6	13	0.00159856
Biological process	movement in host environment	GO:0052126	5	1.51e-05	9.64077	6	13	0.00159856
Biological process	chromatin organization	GO:0006325	5	1.53e-05	1.9555	44	470	0.00141247
Biological process	methionine biosynthetic process	GO:0009086	11	2.5e-05	7.31092	7	20	0.00220455
Biological process	cutin transport	GO:0080051	6	2.54e-05	8.95215	6	14	0.00214754
Biological process	chromatin assembly	GO:0031497	7	2.78e-05	4.41869	11	52	0.0022627
Biological process	embryonic meristem initiation	GO:0090421	4	2.87e-05	5.37129	9	35	0.00224844
Biological process	meristem initiation	GO:0010014	3	3.36e-05	4.33532	11	53	0.00253835
Biological process	transport of virus	GO:0046794	6	4.06e-05	8.35534	6	15	0.00296096
Biological process	starch metabolic process	GO:0005982	8	4.2e-05	3.29816	15	95	0.00296676
Biological process	regulation of receptor internalization	GO:0002090	9	5.1e-05	10.4442	5	10	0.00348284
Biological process	positive regulation of receptor internalization	GO:0002092	10	5.1e-05	10.4442	5	10	0.00348284
Biological process	receptor internalization	GO:0031623	8	5.1e-05	10.4442	5	10	0.00348284
Biological process	positive regulation of receptor-mediated endocytosis	GO:0048260	9	5.1e-05	10.4442	5	10	0.00348284
Biological process	nucleosome assembly	GO:0006334	9	5.82e-05	4.94724	9	38	0.00352082
Biological process	negative regulation of macromolecule metabolic process	GO:0010605	6	6.41e-05	1.59106	70	919	0.00377194
Biological process	sucrose catabolic process	GO:0005987	8	7.8e-05	5.39054	8	31	0.00446503
Biological process	DNA methylation or demethylation	GO:0044728	9	8.73e-05	3.43732	13	79	0.004866
Biological process	regulation of receptor-mediated endocytosis	GO:0048259	8	8.98e-05	9.4947	5	11	0.00487565
Biological process	learning	GO:0007612	7	8.98e-05	9.4947	5	11	0.00487565
Biological process	monocarboxylic acid metabolic process	GO:0032787	7	9.18e-05	1.80072	45	522	0.00473771
Biological process	regulation of DNA repair	GO:0006282	8	0.00011	4.58525	9	41	0.00541627
Biological process	methionine metabolic process	GO:0006555	10	0.000126	5.84874	7	25	0.00604755
Biological process	phloem transport	GO:0010233	7	0.000126	5.06384	8	33	0.00593619
Biological process	chromatin assembly or disassembly	GO:0006333	6	0.00013	3.76675	11	61	0.00585734
Biological process	multi-organism localization	GO:1902579	3	0.000133	6.96278	6	18	0.00586485
Biological process	multi-organism transport	GO:0044766	5	0.000133	6.96278	6	18	0.00586485
Biological process	maintenance of shoot apical meristem identity	GO:0010492	6	0.000197	4.77448	8	35	0.00800116
Biological process	receptor metabolic process	GO:0043112	6	0.000231	8.03398	5	13	0.0092245
Biological process	pre-transcriptional gene silencing by RNA	GO:0140458	10	0.000242	4.64185	8	36	0.00949593
Biological process	gene silencing by RNA-directed DNA methylation	GO:0080188	11	0.000242	4.64185	8	36	0.00949593
Biological process	negative regulation of metabolic process	GO:0009892	5	0.000252	1.51	72	996	0.00951512
Biological process	DNA modification	GO:0006304	8	0.000268	3.08578	13	88	0.00994563
Biological process	system process	GO:0003008	3	0.000268	3.08578	13	88	0.00994563
