# Supplementary material for: A genome assembly for Orinus kokonorica provides insights into the origin, adaptive evolution and further diversification of two closely related grass genera
Source: Commun Biol. 2023 Dec 2;6:1223. doi: 10.1038/s42003-023-05620-5 (PMC10693610; doi:10.1038/s42003-023-05620-5)
Supplement: Supplementary file 4 — Supplementary Data 1-5 [file 42003_2023_5620_MOESM4_ESM.zip › Supplementary Data/Supplementary Data 3.xlsx]

## Sheet: Sheet1
Supplementary Data 3. The expression patterns of orthologous DEG pairs in O. kokonorica and C. songorica under cold stress. Values are the log2(Fold change).
Oko	Cso	Oko_shoot	Oko_root	Cso_shoot	Cso_root
Conserved function
Oko030651	CsA801679	5.87	6.26	2.78	4.37
Oko024982	CsB800448	4.38	7.57	3.11	5.05
Oko034701	CsB702007	0	6.83	0	6.27
Oko000132	CsB103819	0	2.45	0	2.44
Oko000975	CsB102827	0	3.17	0	3.29
Oko045058	CsA900738	0	6.5	0	5.93
Oko040262	CsA700360	0	4.85	0	6.05
Oko039788	CsA700972	0	6.62	0	5.67
Oko012960	CsA102591	0	-2.27	0	-2.6
Oko017602	CsA400708	0	-3.34	0	-5.81
Oko031500	CsA801022	-2.62	0	-2.4	0
Changed functions
Oko007264	CsA200012	4.37	4.59	2.42	-3.29
Oko012604	CsA102200	2.33	7.46	-3.85	2.87
Oko020486	CsB303474	4.23	2.61	-3.17	2.57
Oko046885	CsB900487	2.8	2.57	-2.54	-3.28
Oko046961	CsB900398	6.81	4.98	-4.11	-3.59
Oko002973	CsB801444	3.98	3.71	-2.66	-2.12
Oko002519	CsB800957	2.63	3.13	-3.83	-2.01
Oko024890	CsB800563	2.49	6.12	-6.86	-5.3
Oko034895	CsB701734	2.39	2.91	-2.27	-2.46
Oko034939	CsB701678	2.2	2.89	-2.51	-3.26
Oko035134	CsB701441	2.97	5	-6.21	-5.38
Oko038308	CsB601737	3.68	5.4	-2.15	-2.86
Oko036907	CsB600509	2.49	3.08	-2.5	-2.48
Oko036783	CsB600337	3.95	5.24	-3	-3.97
Oko010666	CsB502656	3.6	5.71	-4.34	-4.13
Oko010288	CsB502176	3.08	2.99	-3.77	-2.47
Oko010219	CsB502097	4.44	2.79	-3.51	-3.07
Oko009989	CsB501816	3.11	3.36	-7.13	-5.24
Oko009660	CsB501435	2.38	3	-3.52	-3.34
Oko009536	CsB501267	3.1	3.3	-5.15	-4.92
Oko025445	CsB403349	3.35	2.65	-5.03	-4.03
Oko025654	CsB403060	2.53	4.94	-3.72	-2.52
Oko025676	CsB403036	2.03	2.08	-5.42	-6.04
Oko025716	CsB402977	2.51	5.28	-2.84	-4.22
Oko025872	CsB402765	2.85	2.9	-4.57	-2.21
Oko025951	CsB402666	4.08	4.9	-5.22	-5.15
Oko026228	CsB402370	2.31	4.74	-5.54	-4.32
Oko026265	CsB402333	2.47	3.57	-3.42	-3.37
Oko026374	CsB402203	3.88	4.52	-2.82	-3.45
Oko026454	CsB402126	2.02	3.01	-2.61	-2.23
Oko026457	CsB402124	2.39	3.64	-4.05	-3.59
Oko026476	CsB402105	3.18	3.26	-2.89	-2.24
Oko026566	CsB401995	5.31	3.77	-4.65	-3.62
Oko026724	CsB401809	2.25	3.48	-4.17	-3.02
Oko027870	CsB400649	2.62	4.19	-3.05	-2.86
Oko028170	CsB400250	2.44	4.68	-3.12	-3.01
Oko021825	CsB301693	3.48	3.94	-3.32	-3.94
Oko007570	CsB203332	2.18	2.65	-3.67	-2.42
Oko007891	CsB202880	9.2	2.92	-3.48	-4.11
Oko033505	CsB201259	2.15	2.66	-2.49	-2.02
Oko034284	CsB200184	3.38	3.46	-4.28	-2.26
Oko000817	CsB103012	4.65	6.66	-4.69	-2.87
Oko000888	CsB102934	3.31	4.85	-4.95	-2.53
Oko001071	CsB102709	3.16	3.57	-4.69	-4.29
Oko001079	CsB102704	4.25	2.39	-3.2	-3
Oko001143	CsB102625	2.15	4.57	-3.72	-2.89
Oko001308	CsB102426	2.35	3.72	-3.81	-3.65
Oko023879	CsB100837	4.63	2.47	-3.65	-4.82
Oko023704	CsB100632	2.51	2.87	-3.43	-2.15
Oko042958	CsB1001162	3.16	2.44	-4.46	-2.39
Oko043382	CsB1000811	3.91	4.67	-2.17	-2.33
Oko044914	CsA900817	2.04	2.16	-4.64	-2.55
Oko031537	CsA800972	4.42	4.58	-2.74	-3.25
Oko031714	CsA800760	2.65	2.65	-4.45	-5.75
Oko031720	CsA800754	4.6	5.55	-5.05	-2.49
Oko031778	CsA800704	2.14	4.76	-2.72	-3.07
Oko031891	CsA800554	3.24	2.3	-3.36	-3.26
Oko032264	CsA800117	2.29	2.66	-2.76	-2.1
Oko038609	CsA702144	2.37	2.1	-3.07	-2.61
Oko038546	CsA702070	2.46	2.84	-4.21	-2.78
Oko038848	CsA701764	2.72	3.71	-2.45	-2.58
Oko039835	CsA700932	5.96	2.81	-5.75	-2.93
Oko040060	CsA700651	2.14	2.29	-2.72	-2.19
Oko028436	CsA601835	4.34	4.54	-4.82	-5.41
Oko028577	CsA601625	2.01	5.04	-2.58	-4.79
Oko028642	CsA601542	2.3	6.57	-3.96	-3.46
Oko029820	CsA600579	2.05	3.94	-4.81	-3.26
Oko029916	CsA600500	5.42	4.34	-2.78	-3.85
Oko041677	CsA501395	5.93	5.38	-7.05	-4.59
Oko041689	CsA501375	4.69	3.21	-4.79	-4.01
Oko041740	CsA501319	5.35	4.38	-2.81	-2.44
Oko042210	CsA500745	2.3	3.1	-7.27	-5.69
Oko042292	CsA500628	5.82	5.3	-2.48	-3.13
Oko020068	CsA403374	2.31	5.02	-2.7	-4.42
Oko019896	CsA403145	3.51	4.77	-2.77	-3.1
Oko019825	CsA403064	3.32	5.5	-5.13	-5.38
Oko019616	CsA402822	4.42	5.46	-5.36	-4.57
Oko019454	CsA402648	3.86	5.33	-6.7	-2.89
Oko019445	CsA402634	2.28	6.49	-2.79	-4.5
Oko019056	CsA402227	2.53	5.1	-4.52	-5.5
Oko018835	CsA401953	2.49	5.01	-4.85	-2.07
Oko017505	CsA400587	2.58	3.01	-2	-2.01
Oko016923	CsA303278	2.13	2.56	-2.04	-3.53
Oko016425	CsA302613	2.26	6.7	-3.46	-2.55
Oko016025	CsA302109	2.52	2.53	-3.47	-2.85
Oko015579	CsA301633	3.03	4.11	-3.78	-4.29
Oko015399	CsA301421	5.26	8.62	-5.61	-4.02
Oko014378	CsA300538	4.41	5.13	-3.86	-5.19
Oko014376	CsA300537	5.05	5.36	-6.75	-5.1
Oko004082	CsA203625	4.95	6.91	-2.49	-4.91
Oko004166	CsA203509	4.09	4	-4.69	-2.86
Oko004428	CsA203170	2.25	4.5	-4.02	-3.6
Oko005583	CsA202124	2.47	4.59	-6.66	-6.57
Oko006038	CsA201617	8.57	4.46	-3.2	-3.01
Oko006528	CsA200953	2.3	3.45	-6.15	-4.47
Oko006778	CsA200662	6.22	3.03	-3.1	-2.35
Oko006894	CsA200540	2.34	4.51	-3.19	-4.48
Oko006953	CsA200461	3.63	3.38	-2.68	-3.04
Oko013630	CsA103409	3.37	3.79	-2.23	-2.9
Oko013349	CsA103101	2.98	6.68	-2.73	-3.9
Oko013343	CsA103094	3.7	3.26	-2.41	-2.72
Oko012425	CsA101966	3.67	3.04	-3.3	-2.81
Oko012003	CsA101576	2.78	3.6	-2.25	-2.43
Oko011797	CsA101407	3.68	4.77	-4.27	-4.34
Oko011606	CsA101176	3.53	3.62	-3.9	-2.44
Oko011032	CsA100448	2.52	3.53	-8.08	-3.92
Oko047310	CsA1000219	2.12	2.31	-3.76	-2.63
Oko010931	CsA100313	3.78	2.77	-7.59	-5.32
Oko024704	CsB800747	2.15	0	-3.41	0
Oko035317	CsB701211	2.71	0	-3.29	0
Oko035514	CsB701026	2.66	0	-2.66	0
Oko009810	CsB501587	2.18	0	-3.24	0
Oko027135	CsB401473	2.61	0	-3.21	0
Oko020629	CsB303259	2.14	0	-2.44	0
Oko008794	CsB202159	2.76	0	-3.67	0
Oko001166	CsB102597	3.04	0	-4.59	0
Oko044079	CsB1000261	2.64	0	-2.87	0
Oko031786	CsA800697	2.06	0	-2.51	0
Oko028469	CsA601779	2.63	0	-2.7	0
Oko028663	CsA601509	2.9	0	-3.44	0
Oko028863	CsA601280	5.18	0	-6.72	0
Oko020204	CsA403555	2.14	0	-2.51	0
Oko015878	CsA301938	2.14	0	-3.72	0
Oko015650	CsA301692	2.83	0	-3.02	0
Oko006281	CsA201284	3.06	0	-3.24	0
Oko006105	CsA201527	3.9	0	-3.78	0
Oko046059	CsB901228	0	4.19	0	-3.32
Oko046224	CsB900993	0	2.28	0	-2.74
Oko003575	CsB802193	0	5.31	0	-5.27
Oko003543	CsB802159	0	2.13	0	-2.31
Oko003227	CsB801752	0	2.38	0	-2.51
Oko003108	CsB801608	0	3.21	0	-2.29
Oko003095	CsB801587	0	2.23	0	-3.47
Oko003030	CsB801488	0	2.77	0	-2.6
Oko024962	CsB800465	0	2.28	0	-2.12
Oko025145	CsB800251	0	4.11	0	-4.18
Oko036108	CsB700548	0	2.08	0	-2.85
Oko036826	CsB600395	0	2.47	0	-3.02
Oko036772	CsB600324	0	3.27	0	-2.5
Oko010631	CsB502599	0	2.01	0	-2.41
Oko009423	CsB501120	0	2.08	0	-2.69
Oko025608	CsB403126	0	3.01	0	-2.88
Oko026145	CsB402469	0	2.91	0	-2.1
Oko026256	CsB402341	0	2.49	0	-2.73
Oko026422	CsB402156	0	2.51	0	-2.38
Oko027373	CsB401260	0	2.21	0	-3.05
Oko021282	CsB302379	0	4.19	0	-3.85
Oko021340	CsB302307	0	4.88	0	-2.55
Oko021387	CsB302238	0	2.82	0	-2.31
Oko021470	CsB302142	0	2.66	0	-3.05
Oko021565	CsB302037	0	2.78	0	-2.42
Oko022902	CsB300549	0	2.24	0	-2.61
Oko007814	CsB203003	0	4.55	0	-2.42
Oko033207	CsB201608	0	4.04	0	-2.27
Oko033345	CsB201452	0	4.98	0	-3.46
Oko033472	CsB201312	0	2.05	0	-2.32
Oko033703	CsB200999	0	2.06	0	-2.8
Oko033710	CsB200989	0	2.74	0	-3.35
Oko033907	CsB200734	0	4.69	0	-2.66
Oko001169	CsB102594	0	2.03	0	-2.44
Oko048440	CsA901416	0	3.62	0	-4.08
Oko031761	CsA800713	0	2.48	0	-2.1
Oko038634	CsA702034	0	6.52	0	-3.09
Oko039944	CsA700806	0	2.99	0	-3.51
Oko040082	CsA700620	0	2.6	0	-2.24
Oko029050	CsA601095	0	4.15	0	-3.36
Oko041732	CsA501328	0	2.97	0	-2.28
Oko041954	CsA501028	0	2.77	0	-3.25
Oko042436	CsA500426	0	4.47	0	-4.37
Oko020261	CsA403643	0	2.23	0	-3.34
Oko020150	CsA403486	0	2.89	0	-2.54
Oko019430	CsA402612	0	2.9	0	-2.08
Oko018597	CsA401762	0	3.1	0	-4.68
Oko018144	CsA401349	0	3.22	0	-2.19
Oko016166	CsA302258	0	5.24	0	-2.43
Oko014358	CsA300525	0	3.38	0	-5.17
Oko014163	CsA300258	0	2.37	0	-2.09
Oko004739	CsA202653	0	3.41	0	-2.02
Oko004696	CsA202618	0	2.44	0	-2.37
Oko005962	CsA201701	0	2.38	0	-4.03
Oko007000	CsA200392	0	2.57	0	-3.24
Oko007102	CsA200263	0	2.64	0	-2.3
Oko007203	CsA200126	0	4.15	0	-2.68
Oko013104	CsA102789	0	3.14	0	-2.71
Oko012975	CsA102619	0	3.27	0	-3.9
Oko012197	CsA101788	0	3.74	0	-6.93
Oko011012	CsA100424	0	6.04	0	-5.23
Oko010747	CsA100062	0	3.08	0	-2.14
Oko010905	CsA100273	0	2.66	0	-2.59
Oko003501	CsB802098	0	-3.28	0	3
Oko003244	CsB801781	0	-4.18	0	3.11
Oko034468	CsB702323	0	-2.96	0	4.13
Oko038253	CsB601662	0	-3.54	0	6.03
Oko038186	CsB601591	0	-4.47	0	4.44
Oko032491	CsB500309	0	-2.81	0	2.21
Oko026136	CsB402474	0	-2.87	0	4.68
Oko026416	CsB402165	0	-2.92	0	2.26
Oko027913	CsB400603	0	-2.39	0	2.22
Oko027995	CsB400515	0	-2.86	0	2.33
Oko028235	CsB400144	0	-2.27	0	2.39
Oko007274	CsB203731	0	-4.19	0	2.64
Oko034316	CsB200141	0	-5.25	0	5.39
Oko001243	CsB102506	0	-2.12	0	2.93
Oko023339	CsB100141	0	-2.88	0	2.35
Oko031281	CsA801176	0	-3.81	0	2.67
Oko028478	CsA601766	0	-2.43	0	3.37
Oko029690	CsA600669	0	-2.58	0	2.42
Oko030186	CsA600210	0	-2.51	0	3.12
Oko041959	CsA501020	0	-3.4	0	3.04
Oko015804	CsA301866	0	-2.22	0	3.38
Oko014019	CsA300033	0	-2.53	0	2.63
Oko005696	CsA201994	0	-2.57	0	2.84
Oko013478	CsA103239	0	-2.07	0	3.21
Oko012305	CsA101860	0	-2.25	0	2.07
Oko048495	CsA1001408	0	-2.38	0	2.64
Oko011646	CsA101215	0	-3.22	0	2.23
Oko016231	CsA302338	-2.64	4.09	-5.74	-2.7
Oko034543	CsB702208	-3.13	4.78	-2.52	-3.32
Oko002754	CsB801203	-2.78	0	3.49	0
Oko021784	CsB301733	-4.13	0	2.44	0
Oko028827	CsA601312	-2.25	0	2.1	0
Oko028442	CsA601825	-2.62	0	3.53	0
Oko045936	CsB901396	-2.32	-2.52	3.93	2.83
Oko035278	CsB701262	-4.62	-2.46	3.81	4.31
Oko009548	CsB501281	-2.1	-3.22	2.27	3.16
Oko022840	CsB300604	-3.21	-4.01	2.96	4.37
Oko033721	CsB200978	-5.83	-3.41	2.16	2.9
Oko045450	CsA900339	-2.77	-2.21	2.58	2.5
Oko031248	CsA801212	-2.03	-2.29	3.94	2.36
Oko018848	CsA401968	-2.92	-3.76	3.99	2.89
Oko017750	CsA400903	-3.76	-2.92	8.34	4.89
Oko016377	CsA302543	-2.69	-4.29	4.46	3.59
Oko007196	CsA200136	-7.52	-4.41	6.55	4.83
Oko006831	CsA200615	-3.18	-3.43	3.42	2.06
Oko030649	CsA801681	4.14	5.17	5.7	0
Oko034795	CsB701855	2.68	0	0	2.28
Oko009467	CsB501172	2.22	0	0	3.08
Oko021368	CsB302268	2.87	0	0	3.19
Oko000392	CsB103486	5.97	0	0	2.99
Oko044415	CsA901333	2.4	0	0	3.12
Oko019800	CsA403022	2.48	0	0	2.5
Oko015554	CsA301604	3.95	0	0	3.26
Oko013784	CsA103580	2.83	0	0	5.4
Oko004135	CsA203554	4.04	0	0	2.16
Oko019031	CsA402205	4.21	0	3.4	2.65
Oko039968	CsA700771	3.99	0	4.02	2.73
Oko026220	CsB402382	0	2.03	2.03	2.65
Oko015264	CsA301299	0	3.17	3.31	4.24
Oko008446	CsB202287	0	2.06	2.52	2.04
Oko002039	CsB101600	0	2.66	2.09	0
Oko034176	CsB200356	0	2.79	2.52	0
Oko016553	CsA302782	0	-2.27	-5.39	-4.4
Oko036501	CsB700112	0	-2.2	-3.18	0
Oko025044	CsB800362	0	-2.34	-2.87	0
Oko033630	CsB201089	-3	0	0	-2.3
Oko043833	CsB1000562	-3.2	0	-3.68	-3.6
Oko042935	CsB1001194	-2.43	-2.66	0	-3.18
Oko034699	CsB702010	2.57	3.02	0	-2.73
Oko037262	CsB600878	2.53	3.98	0	-2.96
Oko037074	CsB600699	3.3	2.37	0	-3.14
Oko009909	CsB501706	2.24	4.62	0	-3.49
Oko009843	CsB501632	2.05	2.02	0	-3.31
Oko009744	CsB501512	2.38	3.56	0	-2.97
Oko009165	CsB500814	2.97	3.21	0	-2.28
Oko020630	CsB303255	5.58	5.81	0	-2.52
Oko021750	CsB301777	2.79	2.2	0	-2
Oko000351	CsB103536	3.21	5.91	0	-3.12
Oko001070	CsB102710	4.38	2.92	0	-2.89
Oko001665	CsB102014	2.29	2.65	0	-2.85
Oko024055	CsB101065	3.23	3.75	0	-3.41
Oko023560	CsB100460	2.43	3.58	0	-2.31
Oko043315	CsB1000842	2.98	4.21	0	-2.49
Oko028553	CsA601650	5.19	6.12	0	-3.69
Oko020275	CsA403657	2.28	2.35	0	-3.23
Oko020067	CsA403373	4.3	4.07	0	-5.31
Oko016801	CsA303110	2.7	2.05	0	-2.75
Oko016067	CsA302153	5.41	3.73	0	-6.75
Oko016011	CsA302094	2.15	2.43	0	-2.09
Oko015959	CsA302038	2.4	2.86	0	-2.42
Oko006453	CsA201064	2.38	5.16	0	-2.08
Oko013766	CsA103564	2.16	3.29	0	-2.28
Oko012566	CsA102155	3.3	6.17	0	-3.85
Oko013244	CsA102987	2.74	3.13	0	-3.25
Oko003591	CsB802209	4.81	3.07	-2.61	0
Oko002869	CsB801313	2.15	3.82	-3.8	0
Oko032709	CsB500388	2.99	3.44	-2.15	0
Oko025486	CsB403293	2.44	7.13	-2.84	0
Oko028217	CsB400183	5.27	3.92	-2.67	0
Oko021523	CsB302090	6.05	5.35	-5.46	0
Oko023239	CsB300038	2.25	2.32	-2.18	0
Oko007799	CsB203021	2.42	4.3	-3.08	0
Oko023756	CsB100666	2.95	2.39	-2.42	0
Oko023328	CsB100122	3.16	2.2	-2.79	0
Oko030996	CsA801350	3.35	2.45	-3.86	0
Oko040216	CsA700426	6.05	2.69	-5.76	0
Oko028764	CsA601385	2.56	3.31	-2.21	0
Oko004232	CsA203443	2.44	3.04	-3.42	0
Oko004388	CsA203206	2.28	2.06	-2.28	0
Oko004432	CsA203167	4.77	5.48	-3.85	0
Oko048123	CsA1000950	2.46	3.27	-2.51	0
Oko013564	CsA103324	4.38	2.81	-5.17	0
Oko025524	CsB403229	2.77	0	0	-2.54
Oko025913	CsB402722	2.32	0	0	-2.25
Oko025925	CsB402698	3.14	0	0	-4.12
Oko026817	CsB401717	4.35	0	0	-2.84
Oko026821	CsB401714	2.62	0	0	-2.48
Oko000394	CsB103485	7.24	0	0	-2.71
Oko023764	CsB100676	3.62	0	0	-2.55
Oko023617	CsB100526	2	0	0	-2.32
Oko017937	CsA401120	2.68	0	0	-2.58
Oko004397	CsA203197	2.22	0	0	-2.74
Oko016998	CsA303423	4.39	0	0	-2.24
Oko009734	CsB501505	4.39	0	-4.26	-2.09
Oko009455	CsB501159	3.09	0	-2.93	-3.53
Oko009228	CsB500889	3.91	0	-3.57	-2.68
Oko027898	CsB400625	2.94	0	-3.81	-2.36
Oko028179	CsB400242	2.25	0	-3.6	-2.31
Oko007558	CsB203346	3.64	0	-3.87	-4.1
Oko008065	CsB202690	3.17	0	-2.59	-2.13
Oko033234	CsB201591	2.17	0	-3.22	-2.52
Oko033371	CsB201437	3.35	0	-2.38	-2.42
Oko024015	CsB101026	2.95	0	-2.59	-3.75
Oko023951	CsB100944	2.77	0	-3.96	-4.39
Oko044587	CsA901099	3.55	0	-2.67	-3.61
Oko031835	CsA800627	3.79	0	-8.04	-3.21
Oko039033	CsA701600	2.26	0	-6.9	-3.32
Oko042179	CsA500781	2.44	0	-5.05	-2.67
Oko019929	CsA403186	2.88	0	-4.6	-2.15
Oko018130	CsA401345	3.04	0	-2.66	-3.27
Oko017965	CsA401167	2.02	0	-3.57	-2.53
Oko005607	CsA202096	2.09	0	-3.79	-2.7
Oko006810	CsA200634	5.48	0	-5.24	-2.76
Oko006981	CsA200421	2	0	-3.8	-4.45
Oko013112	CsA102804	2.21	0	-3.54	-2.04
Oko012769	CsA102374	4.48	0	-4.59	-2.33
Oko012573	CsA102161	3.52	0	-3.14	-2.32
Oko012059	CsA101673	3.41	0	-2.47	-3.33
Oko048402	CsA1001255	2.53	0	-2.41	-2.72
Oko011129	CsA100594	2.4	0	-4.12	-2.63
Oko005557	CsA202161	2.08	-2.13	-2.61	0
Oko008627	CsB202271	2.21	-3.66	0	2.27
Oko009299	CsB500960	2.88	-2.16	0	2.07
Oko020198	CsA403548	0	3.95	2.03	-2.97
Oko046812	CsB900594	0	4.06	-4.93	0
Oko034442	CsB702369	0	3.17	-3.2	0
Oko034536	CsB702217	0	3.82	-3.69	0
Oko037953	CsB601330	0	6.29	-4.3	0
Oko010549	CsB502505	0	2.51	-3.01	0
Oko010134	CsB502006	0	4.96	-3.92	0
Oko009527	CsB501251	0	2.99	-4.33	0
Oko009100	CsB500740	0	2.39	-2.49	0
Oko025845	CsB402801	0	3.76	-3.73	0
Oko020712	CsB303137	0	3.25	-2.32	0
Oko021558	CsB302045	0	2.53	-3.27	0
Oko008032	CsB202726	0	3.14	-3.34	0
Oko008057	CsB202697	0	2.21	-4.03	0
Oko033005	CsB201824	0	2.39	-4.11	0
Oko000584	CsB103288	0	2.06	-2.48	0
Oko001468	CsB102238	0	2.01	-5.49	0
Oko023832	CsB100775	0	3.75	-2.96	0
Oko023715	CsB100642	0	2.32	-2.72	0
Oko023509	CsB100384	0	4.05	-4.33	0
Oko023377	CsB100195	0	2.42	-2.98	0
Oko040241	CsA700389	0	2.53	-2.41	0
Oko029090	CsA601069	0	2.22	-2.8	0
Oko020166	CsA403504	0	2.94	-2.31	0
Oko020140	CsA403465	0	3.23	-3.03	0
Oko019768	CsA402983	0	2.93	-3.52	0
Oko019318	CsA402480	0	2.84	-2.58	0
Oko018832	CsA401950	0	3.57	-3.54	0
Oko017377	CsA400398	0	2.87	-4.56	0
Oko016037	CsA302124	0	3.12	-5.94	0
Oko014268	CsA300420	0	2.89	-5.03	0
Oko006197	CsA201394	0	2.46	-4.19	0
Oko006695	CsA200752	0	3.23	-3.74	0
Oko006871	CsA200563	0	2.2	-2.98	0
Oko007080	CsA200296	0	2.03	-3.75	0
Oko011496	CsA101051	0	2.83	-3.1	0
Oko047368	CsA1000287	0	2.4	-3.85	0
Oko048054	CsA1000903	0	3	-4.14	0
Oko007957	CsB202822	0	6.39	-4.68	2.48
Oko047793	CsA1000660	0	2.71	-3.39	4.49
Oko019348	CsA402508	0	7.06	-2.73	3.1
Oko046061	CsB901227	0	4.77	-4.99	-3.3
Oko047071	CsB900193	0	3.16	-4.11	-2.56
Oko042823	CsB900129	0	3.67	-3.1	-3.28
Oko003786	CsB802475	0	4.01	-3.74	-3.99
Oko003552	CsB802168	0	2.39	-6.28	-2.7
Oko003418	CsB801994	0	4.15	-5.95	-3.95
Oko002700	CsB801138	0	4.47	-4.02	-5.01
Oko035158	CsB701412	0	2.79	-2.52	-3.62
Oko035600	CsB700946	0	2.15	-4.48	-3.32
Oko036407	CsB700259	0	2.68	-2.49	-2.25
Oko036814	CsB600380	0	2.24	-5	-2.93
Oko036667	CsB600140	0	4.83	-6.64	-3.46
Oko010095	CsB501949	0	2.6	-4.31	-2.5
Oko010046	CsB501879	0	3.43	-2.95	-4.53
Oko009632	CsB501397	0	2.99	-4.93	-2.25
Oko009606	CsB501357	0	3.07	-8.3	-5.29
Oko025443	CsB403350	0	2.86	-3.41	-3.15
Oko025655	CsB403058	0	3.15	-3.36	-2.16
Oko025777	CsB402901	0	3.45	-4.21	-5.54
Oko026114	CsB402499	0	8.71	-5.86	-2.81
Oko028141	CsB400291	0	2.84	-4.56	-2.2
Oko020480	CsB303479	0	2.21	-4.85	-4.86
Oko020603	CsB303291	0	3.22	-4.24	-3.12
Oko021289	CsB302365	0	2.36	-4.36	-3.61
Oko021617	CsB301969	0	4.49	-4.03	-3.1
Oko022359	CsB301199	0	3.25	-2.9	-2.27
Oko007277	CsB203728	0	4.26	-4.37	-4.44
Oko007796	CsB203024	0	5.09	-4.47	-2.67
Oko008062	CsB202692	0	2.48	-3.47	-2.28
Oko008873	CsB202069	0	2.9	-4.21	-4.29
Oko008922	CsB202027	0	4	-2.17	-6.48
Oko009016	CsB201900	0	4.02	-3.64	-2.42
Oko033159	CsB201662	0	3.48	-3.45	-6.39
Oko033804	CsB200860	0	3.91	-3.13	-3.11
Oko033897	CsB200753	0	3.8	-4.75	-2.64
Oko034109	CsB200426	0	6.31	-2.1	-2.38
Oko034350	CsB200083	0	2.65	-5.53	-3.05
Oko000190	CsB103745	0	4.21	-3.86	-3.12
Oko001396	CsB102312	0	2.63	-2.56	-2.21
Oko001479	CsB102225	0	3.76	-2.83	-3.79
Oko023771	CsB100689	0	2.81	-2.59	-3.1
Oko023503	CsB100352	0	6.01	-4.58	-4.22
Oko043909	CsB1000482	0	3.99	-4.76	-4.31
Oko044568	CsA901130	0	2.8	-2.38	-3.14
Oko045190	CsA900633	0	4.4	-2.72	-3.13
Oko032005	CsA800470	0	2.38	-3.7	-2.03
Oko038593	CsA702130	0	2.97	-4.79	-4.17
Oko038556	CsA702085	0	2.21	-2.45	-2.28
Oko039269	CsA701442	0	3.62	-4.62	-2.07
Oko039351	CsA701400	0	3.68	-5.12	-3.14
Oko039371	CsA701385	0	2.6	-4.08	-3.43
Oko039834	CsA700933	0	8.12	-5.4	-5.58
Oko039976	CsA700762	0	4.45	-5.99	-6.06
Oko040361	CsA700234	0	2.46	-2.89	-2.04
Oko040387	CsA700201	0	2.46	-3.36	-3.32
Oko029853	CsA600554	0	3.55	-2.94	-2.37
Oko030047	CsA600387	0	4.06	-2	-2.38
Oko041532	CsA501592	0	2.36	-3	-3.17
Oko041871	CsA501148	0	4.62	-2.33	-4.42
Oko042274	CsA500654	0	4.4	-2.8	-3.29
Oko042374	CsA500514	0	2.38	-2.85	-2.42
Oko042427	CsA500443	0	2.62	-3.44	-3.65
Oko042730	CsA500081	0	2.4	-4.55	-4.05
Oko020134	CsA403454	0	3.83	-3.14	-2.56
Oko020069	CsA403378	0	3.18	-3.79	-2.29
Oko020021	CsA403314	0	2.74	-2.72	-3.57
Oko019849	CsA403095	0	3.03	-3.53	-2.08
Oko019197	CsA402348	0	3.03	-2.2	-2.67
Oko019139	CsA402301	0	3.6	-3.19	-3.34
Oko018966	CsA402123	0	2.22	-3.92	-2.06
Oko018724	CsA401860	0	2.34	-2.68	-2.33
Oko018596	CsA401760	0	3.25	-5.27	-3.01
Oko018126	CsA401342	0	3.04	-2.63	-3.77
Oko017907	CsA401094	0	2.22	-4.77	-3.74
Oko017729	CsA400881	0	4.1	-7.82	-6.39
Oko017378	CsA400399	0	4.57	-3.03	-3.76
Oko016820	CsA303136	0	2.25	-3.78	-2.35
Oko016809	CsA303119	0	5.6	-5.85	-5.32
Oko016412	CsA302609	0	2.11	-3.34	-2.12
Oko016219	CsA302323	0	3.36	-3.79	-2.43
Oko015327	CsA301344	0	2.72	-3.52	-2.59
Oko003900	CsA203885	0	2.58	-3.73	-2.27
Oko005875	CsA201817	0	6.02	-5.9	-3.6
Oko006014	CsA201649	0	2.1	-3.12	-2.74
Oko006095	CsA201543	0	5.85	-6.46	-7.78
Oko006106	CsA201526	0	3.49	-4.42	-3.78
Oko006588	CsA200892	0	2.23	-3.83	-3.64
Oko006635	CsA200827	0	2.85	-6.33	-3.23
Oko011934	CsA101526	0	2.83	-2.06	-3.53
Oko011859	CsA101457	0	3.87	-5.69	-4.62
Oko010804	CsA100155	0	3.72	-2.89	-2.76
Oko011498	CsA101052	0	5.05	-4.38	-3.38
Oko022923	CsB300522	0	-2.27	3.33	0
Oko029038	CsA601107	0	-2.72	4.15	0
Oko018762	CsA401889	0	-2.88	3.3	0
Oko018344	CsA401551	0	-6.45	2.45	0
Oko011950	CsA101537	0	-3.91	2.15	0
Oko015964	CsA302044	0	-2.44	4.08	0
Oko046747	CsB900655	0	-2.51	2.96	2.25
Oko042773	CsB900004	0	-5.35	3.04	3.69
Oko002650	CsB801092	0	-2.45	2.69	2.2
Oko034445	CsB702366	0	-3.81	2.7	3.13
Oko037258	CsB600874	0	-2.64	3.79	3.22
Oko010645	CsB502625	0	-2.21	5.11	2.89
Oko027189	CsB401447	0	-3.56	2.42	2.15
Oko027462	CsB401148	0	-3.98	4.05	4.54
Oko021149	CsB302550	0	-2.2	2.82	3.16
Oko022616	CsB300867	0	-2.56	4.01	2.48
Oko008282	CsB202497	0	-4.82	3.89	4.14
Oko034112	CsB200423	0	-2.7	2	5.43
Oko001358	CsB102365	0	-2.53	2.9	2.19
Oko043674	CsB1000669	0	-2.1	4.45	3.66
Oko032030	CsA800437	0	-4.13	6.3	5.65
Oko038971	CsA701634	0	-2.85	2.84	3.61
Oko028883	CsA601251	0	-2.69	2.61	2.79
Oko016950	CsA303326	0	-5.04	3.34	2.99
Oko004152	CsA203528	0	-5.94	3.24	3.64
Oko004649	CsA202563	0	-2.07	2.11	2.15
Oko006875	CsA200560	0	-4.95	3.54	4.62
Oko012256	CsA101832	0	-4.95	2.23	2.6
Oko006984	CsA200418	0	-2.74	4.61	2.86
Oko034679	CsB702031	-2.75	0	0	2.51
Oko007497	CsB203414	-3.06	0	0	8.59
Oko030270	CsA600111	-2.11	0	0	2.78
Oko028817	CsA601323	-3.29	0	0	2.64
Oko046536	CsB900792	-2.28	-3.43	5.28	0
Oko002537	CsB800970	-2.28	-2.15	3.3	0
Oko019480	CsA402671	-2.71	-2.6	2.39	0
Oko032752	CsB500584	-2.99	-3.18	3.8	0
Oko046625	CsB900743	-2.05	-2.77	0	2.58
Oko025113	CsB800289	-2.98	-2.95	0	3.8
Oko035065	CsB701513	-3.86	-2.04	0	2.05
Oko036493	CsB700120	-3.04	-6.89	0	4.99
Oko020452	CsB303520	-4.21	-2.99	0	2.67
Oko001897	CsB101725	-3.51	-4.56	0	4.25
Oko045048	CsA900746	-3.75	-4.3	0	2.97
Oko040289	CsA700322	-5.55	-2.96	0	5.56
Oko015735	CsA301786	-3.26	-3.16	0	2.82
Oko016297	CsA302417	-3.26	-4.84	0	4.27
