# Supplementary material for: A genome assembly for Orinus kokonorica provides insights into the origin, adaptive evolution and further diversification of two closely related grass genera
Source: Commun Biol. 2023 Dec 2;6:1223. doi: 10.1038/s42003-023-05620-5 (PMC10693610; doi:10.1038/s42003-023-05620-5)
Supplement: Supplementary file 4 — Supplementary Data 1-5 [file 42003_2023_5620_MOESM4_ESM.zip › Supplementary Data/Supplementary Data 1.xlsx]

## Sheet: Oko-Cso_x0009_
Oko-Cso
Sequence	Ks
CsA1000007-Oko047169	0.0743864
CsA1000008-Oko047170	0.134651
CsA1000010-Oko047171	0.0833834
CsA1000012-Oko047172	0.0508026
CsA1000013-Oko047173	0.0600881
CsA1000015-Oko047174	0.0612696
CsA1000020-Oko047176	0.0578187
CsA1000022-Oko047177	0.274794
CsA1000023-Oko047178	0.173794
CsA1000024-Oko047180	0.0616741
CsA1000025-Oko047181	0.0557936
CsA1000027-Oko047183	0.10224
CsA1000028-Oko047184	0.447608
CsA100002-Oko010711	0.154384
CsA1000032-Oko047186	0.312616
CsA1000033-Oko047187	0.378379
CsA1000035-Oko047188	0.628582
CsA1000038-Oko047189	0.422458
CsA1000039-Oko047190	0.086445
CsA1000042-Oko047191	0.193845
CsA1000043-Oko047192	0.754496
CsA1000046-Oko047194	0.279459
CsA1000047-Oko047195	0.389973
CsA1000049-Oko047196	0.48646
CsA1000050-Oko047197	0.46923
CsA1000051-Oko047198	0.119529
CsA1000052-Oko047201	0.0670333
CsA1000053-Oko047202	0.321493
CsA1000055-Oko047203	0.14191
CsA1000058-Oko047204	0.080402
CsA1000059-Oko047205	0.171286
CsA100005-Oko010712	0.114182
CsA1000060-Oko047206	0.691606
CsA1000063-Oko047207	0.069388
CsA1000064-Oko047208	0.0396925
CsA1000066-Oko047209	0.0615185
CsA1000067-Oko047210	0.0721438
CsA1000070-Oko047211	0.0561883
CsA1000077-Oko047213	1.58256
CsA1000078-Oko047214	0.163485
CsA1000084-Oko047216	0.0817509
CsA1000085-Oko047217	0.212528
CsA1000087-Oko047218	1.37939
CsA100008-Oko010714	0.23211
CsA1000095-Oko047219	0.0614643
CsA1000096-Oko047220	0.118765
CsA1000097-Oko047221	0.124087
CsA1000099-Oko047222	0.198824
CsA1000102-Oko047223	0.0975994
CsA1000103-Oko047224	0.112651
CsA1000104-Oko047226	0.196961
CsA1000105-Oko047227	0.0576816
CsA1000106-Oko047228	0.114584
CsA1000108-Oko047229	0.111465
CsA100010-Oko010715	0.475541
CsA1000113-Oko047230	0.208269
CsA1000116-Oko047232	0.0688692
CsA1000117-Oko047233	0.0711823
CsA1000118-Oko047235	0.0634068
CsA1000119-Oko047236	0.0584434
CsA100011-Oko010716	0.0928219
CsA1000120-Oko047237	0.413709
CsA1000123-Oko047239	0.107685
CsA1000124-Oko047240	0.28145
CsA1000126-Oko047241	0.115977
CsA1000127-Oko047242	0.0737695
CsA1000130-Oko047243	0.555684
CsA1000131-Oko047244	0.0946044
CsA1000132-Oko047245	0.101039
CsA1000134-Oko047246	0.388738
CsA1000137-Oko047247	0.676365
CsA1000138-Oko047248	0.404109
CsA1000143-Oko047249	0.106467
CsA1000144-Oko047250	0.0909502
CsA1000149-Oko047251	0.462144
CsA1000150-Oko047252	0.0823297
CsA1000152-Oko047253	0.168236
CsA1000155-Oko047254	0.141603
CsA100015-Oko010718	0.519444
CsA1000160-Oko047256	0.11824
CsA1000163-Oko047260	0.288144
CsA1000167-Oko047261	0.11657
CsA1000168-Oko047263	0.0835788
CsA1000169-Oko047264	0.164034
CsA100016-Oko010720	0.0876242
CsA1000170-Oko047265	0.0471318
CsA1000171-Oko047266	0.104857
CsA1000172-Oko047267	0.138651
CsA1000173-Oko047268	0.0448189
CsA1000177-Oko047269	0.0796982
CsA1000179-Oko047271	0.064796
CsA100017-Oko010721	0.0610161
CsA1000182-Oko047280	0.0960693
CsA1000184-Oko047281	0.0662692
CsA1000185-Oko047282	0.230994
CsA1000187-Oko047283	0.821946
CsA1000188-Oko047284	0.0544972
CsA1000189-Oko047285	1.67606
CsA100018-Oko010722	0.280869
CsA1000190-Oko047289	0.131816
CsA1000192-Oko047291	0.0960985
CsA1000193-Oko047292	0.0789039
CsA100019-Oko010723	0.0597312
CsA1000200-Oko047293	0.0421763
CsA1000201-Oko047294	0.525117
CsA1000202-Oko047295	0.583286
CsA1000203-Oko047296	0.0697511
CsA1000204-Oko047297	0.217841
CsA100020-Oko010724	0.090946
CsA1000210-Oko047299	0.098088
CsA1000211-Oko047301	0.0632197
CsA1000212-Oko047302	0.0612067
CsA1000213-Oko047304	0.341638
CsA1000214-Oko047306	0.111096
CsA1000216-Oko047307	0.0934041
CsA1000217-Oko047308	0.0632098
CsA1000218-Oko047309	0.140517
CsA1000219-Oko047310	1.00872
CsA1000223-Oko047311	0.189788
CsA1000224-Oko047313	0.213364
CsA1000228-Oko047316	0.266832
CsA1000229-Oko047317	0.337278
CsA1000231-Oko047318	0.301889
CsA1000232-Oko047319	0.0697835
CsA1000233-Oko047320	0.0556325
CsA1000235-Oko047321	0.308667
CsA1000238-Oko047323	0.350201
CsA1000239-Oko047324	0.0521767
CsA1000241-Oko047328	0.0548993
CsA1000244-Oko047329	0.0490711
CsA1000246-Oko047330	0.0522033
CsA1000247-Oko047332	0.093569
CsA1000248-Oko047333	0.0824296
CsA1000249-Oko047334	0.363163
CsA1000252-Oko047337	0.055949
CsA1000256-Oko047338	0.0983912
CsA1000259-Oko047341	0.103974
CsA1000261-Oko047342	0.114847
CsA1000262-Oko047346	0.0499503
CsA1000265-Oko047350	0.0967467
CsA1000266-Oko047351	0.141602
CsA1000267-Oko047352	0.0889108
CsA1000268-Oko047353	0.0989942
CsA100026-Oko010725	0.158897
CsA1000275-Oko047354	0.0493888
CsA1000276-Oko047356	1.08876
CsA1000278-Oko047357	0.142602
CsA1000280-Oko047358	0.37289
CsA1000281-Oko047361	0.0665225
CsA1000282-Oko047362	0.0794755
CsA1000283-Oko047363	0.106939
CsA1000284-Oko047365	0.055092
CsA1000285-Oko047366	0.344447
CsA1000286-Oko047367	0.0955349
CsA1000287-Oko047368	0.212058
CsA1000289-Oko047380	0.153889
CsA100028-Oko010726	0.760527
CsA1000291-Oko047382	0.107654
CsA1000295-Oko047384	0.223592
CsA1000299-Oko047386	0.142526
CsA1000301-Oko047391	0.110995
CsA1000302-Oko047392	0.263956
CsA1000303-Oko047393	0.073677
CsA1000304-Oko047395	0.279963
CsA1000305-Oko047396	0.0900675
CsA1000306-Oko047397	0.126832
CsA100030-Oko010727	0.0622965
CsA1000310-Oko047398	0.140018
CsA1000311-Oko047400	0.0939081
CsA1000312-Oko047401	0.180002
CsA1000313-Oko047402	0.390171
CsA1000314-Oko047403	0.0599891
CsA1000315-Oko047404	0.0586268
CsA1000320-Oko047405	0.188699
CsA1000321-Oko047406	0.0544106
CsA1000327-Oko047408	0.509139
CsA1000328-Oko047409	0.0711671
CsA1000329-Oko047410	0.782844
CsA100032-Oko010730	0.301671
CsA1000330-Oko047413	0.072547
CsA1000337-Oko047414	0.448084
CsA1000338-Oko047416	0.152147
CsA1000339-Oko047417	0.0775025
CsA100033-Oko010731	0.0495364
CsA1000341-Oko047418	0.370526
CsA1000342-Oko047420	2.52118
CsA1000344-Oko047422	0.12352
CsA1000345-Oko047424	0.061649
CsA1000349-Oko047427	0.277438
CsA100034-Oko010732	0.0252865
CsA1000351-Oko047428	0.671878
CsA1000354-Oko047430	0.165762
CsA1000357-Oko047431	0.0800108
CsA1000358-Oko047432	0.067445
CsA1000359-Oko047434	0.151809
CsA1000360-Oko047435	0.210198
CsA1000361-Oko047436	0.168005
CsA1000366-Oko047437	0.0692256
CsA1000369-Oko047438	0.165926
CsA100036-Oko010733	0.0674435
CsA1000370-Oko047439	0.0921945
CsA1000372-Oko047440	1.73578
CsA1000373-Oko047442	0.180467
CsA1000376-Oko047444	0.204725
CsA1000377-Oko047445	0.13911
CsA1000379-Oko047446	0.0648668
CsA100037-Oko010734	0.062199
CsA1000381-Oko047447	0.169707
CsA1000384-Oko047448	0.0443259
CsA1000385-Oko047449	0.0737486
CsA1000387-Oko047450	0.0925603
CsA1000388-Oko047451	0.116866
CsA1000389-Oko047452	0.0593902
CsA1000391-Oko047454	0.0714947
CsA1000392-Oko047455	0.380702
CsA1000393-Oko047456	0.299482
CsA1000394-Oko047457	0.796968
CsA1000395-Oko047459	0.0981541
CsA1000399-Oko047460	0.0822559
CsA1000403-Oko047462	0.206148
CsA1000404-Oko047463	0.152022
CsA1000405-Oko047465	0.0434123
CsA1000407-Oko047466	0.186594
CsA1000408-Oko047467	0.0718138
CsA1000409-Oko047469	0.0280867
CsA1000411-Oko047471	0.0814667
CsA1000412-Oko047472	0.0987055
CsA1000415-Oko047473	0.04895
CsA1000420-Oko047474	0.222246
CsA1000421-Oko047475	0.180411
CsA1000422-Oko047476	0.0392366
CsA1000423-Oko047477	0.132158
CsA1000426-Oko047479	0.24017
CsA1000427-Oko047485	0.147837
CsA100042-Oko010735	0.342787
CsA1000430-Oko047486	0.110189
CsA1000432-Oko047491	0.298833
CsA1000434-Oko047492	0.211065
CsA1000435-Oko047496	0.0459988
CsA1000437-Oko047497	0.103453
CsA1000438-Oko047499	0.109544
CsA100043-Oko010736	0.111374
CsA1000440-Oko047502	0.235652
CsA1000443-Oko047503	0.0709793
CsA1000448-Oko047504	1.23387
CsA1000449-Oko047509	0.0451919
CsA100044-Oko010737	0.144851
CsA1000450-Oko047511	0.0745381
CsA1000451-Oko047512	0.0687654
CsA1000456-Oko047513	0.0796193
CsA100045-Oko010738	0.0635224
CsA1000460-Oko047515	0.194787
CsA1000463-Oko047516	0.0414368
CsA1000464-Oko047517	0.0654084
CsA1000465-Oko047518	0.0472735
CsA1000467-Oko047519	0.149862
CsA1000468-Oko047520	0.0507345
CsA1000469-Oko047521	0.0624243
CsA100046-Oko010739	0.165462
CsA1000470-Oko047522	0.0670655
CsA1000472-Oko047525	0.053795
CsA1000473-Oko047526	0.0286995
CsA1000475-Oko047528	0.184419
CsA1000477-Oko047531	0.0828828
CsA1000478-Oko047532	0.0761239
CsA1000479-Oko047535	0.170466
CsA100047-Oko010740	0.0694278
CsA1000480-Oko047536	0.0533198
CsA1000481-Oko047537	0.281334
CsA1000482-Oko047538	2.08957
CsA1000484-Oko047541	0.233207
CsA1000485-Oko047545	0.177354
CsA1000486-Oko047546	0.0691598
CsA1000487-Oko047548	0.11503
CsA1000489-Oko047549	0.109504
CsA1000491-Oko047550	0.0334743
CsA1000492-Oko047551	0.0606854
CsA1000499-Oko047554	0.0677171
CsA100049-Oko010741	0.213907
CsA1000500-Oko047555	0.0619065
CsA1000501-Oko047556	0.0841878
CsA1000503-Oko047559	0.19379
CsA1000504-Oko047560	0.267096
CsA1000505-Oko047561	0.10146
CsA1000510-Oko047570	0.0806594
CsA1000513-Oko047571	0.0934549
CsA1000514-Oko047572	0.06299
CsA1000515-Oko047573	0.0787235
CsA1000517-Oko047579	0.0725235
CsA1000518-Oko047580	0.110238
CsA1000519-Oko047582	0.101621
CsA1000520-Oko047583	0.0596082
CsA1000521-Oko047584	0.298089
CsA1000522-Oko047586	0.0555948
CsA1000523-Oko047587	0.0256397
CsA1000524-Oko047590	0.136797
CsA1000529-Oko047593	0.209186
CsA1000532-Oko047602	0.147389
CsA1000538-Oko047603	0.10686
CsA1000539-Oko047606	0.0560901
CsA1000541-Oko047607	0.13346
CsA1000542-Oko047608	0.123768
CsA1000543-Oko047609	0.381145
CsA1000544-Oko047610	0.138146
CsA1000545-Oko047611	0.0224519
CsA1000548-Oko047614	0.0406848
CsA1000549-Oko047615	0.229217
CsA1000550-Oko047621	0.0707311
CsA1000552-Oko047622	0.972583
CsA1000554-Oko047623	0.0158718
CsA1000557-Oko047625	0.179306
CsA1000558-Oko047626	0.114579
CsA1000559-Oko047627	0.0987138
CsA100055-Oko010742	0.102074
CsA1000560-Oko047628	0.17308
CsA1000561-Oko047629	0.0708612
CsA1000562-Oko047631	0.777009
CsA1000565-Oko047637	0.220266
CsA1000570-Oko047639	0.157017
CsA1000575-Oko047642	0.156643
CsA1000576-Oko047643	0.153315
CsA100057-Oko010743	0.850714
CsA1000581-Oko047648	0.0725948
CsA1000582-Oko047650	0.0979158
CsA1000586-Oko047651	0.0538438
CsA1000588-Oko047652	0.187288
CsA1000589-Oko047653	0.480507
CsA100058-Oko010744	0.114467
CsA1000591-Oko047655	0.0812421
CsA1000592-Oko047656	0.0642816
CsA1000595-Oko047658	0.126503
CsA1000598-Oko047669	0.0754743
CsA100059-Oko010746	0.176476
CsA1000600-Oko047670	0.0498658
CsA1000601-Oko047672	0.0706863
CsA1000603-Oko047673	0.0808451
CsA1000605-Oko047675	0.0765287
CsA1000606-Oko047676	0.0796088
CsA1000607-Oko047677	0.173758
CsA1000608-Oko047678	0.120304
CsA1000613-Oko047679	0.0523344
CsA1000614-Oko047680	0.272605
CsA1000615-Oko047681	0.167786
CsA1000616-Oko047682	0.244268
CsA1000617-Oko047684	0.0603844
CsA1000619-Oko047686	0.207736
CsA1000621-Oko047691	0.325628
CsA1000623-Oko047692	0.0743662
CsA1000626-Oko047695	0.0661829
CsA1000627-Oko047696	0.76017
CsA100062-Oko010747	0.590422
CsA1000630-Oko047698	0.0467786
CsA1000632-Oko047699	0.0876608
CsA1000639-Oko047825	0.0872224
CsA1000641-Oko047823	0.218996
CsA1000643-Oko047821	0.317636
CsA1000645-Oko047816	0.0952609
CsA100064-Oko010748	0.678694
CsA1000650-Oko047815	0.35862
CsA1000651-Oko047814	0.0825987
CsA1000652-Oko047813	0.903554
CsA1000654-Oko047811	0.0830777
CsA1000656-Oko047810	0.0646773
CsA1000657-Oko047809	0.043202
CsA1000658-Oko047802	0.113247
CsA1000659-Oko047800	0.214529
CsA1000660-Oko047793	0.227267
CsA1000662-Oko047792	0.0805041
CsA1000663-Oko047787	0.242798
CsA1000664-Oko047781	1.65018
CsA1000665-Oko047779	0.541068
CsA1000668-Oko047777	0.122288
CsA1000671-Oko047771	0.139251
CsA1000675-Oko047767	0.327073
CsA1000676-Oko047761	3.71099
CsA1000678-Oko047760	0.229749
CsA1000681-Oko047756	0.139828
CsA1000688-Oko047754	0.0852834
CsA1000689-Oko047752	0.0704044
CsA100068-Oko010749	0.0739998
CsA1000690-Oko047750	0.108643
CsA1000692-Oko047748	0.126171
CsA100070-Oko010750	0.138677
CsA1000713-Oko047745	0.0952292
CsA1000723-Oko047728	0.617608
CsA1000724-Oko047727	0.0459484
CsA1000726-Oko047726	0.226056
CsA1000728-Oko047724	0.234806
CsA1000729-Oko047721	0.5409
CsA100072-Oko010751	0.112634
CsA1000731-Oko047708	0.301695
CsA1000743-Oko047831	0.139942
CsA1000745-Oko047837	0.0687861
CsA100074-Oko010754	0.183711
CsA1000750-Oko047839	0.0659462
CsA1000751-Oko047840	0.0536282
CsA1000752-Oko047841	0.273149
CsA1000754-Oko047844	0.0931897
CsA1000761-Oko047847	0.395969
CsA1000767-Oko047857	3.8583
CsA1000768-Oko047859	0.171188
CsA1000769-Oko047860	0.162049
CsA100076-Oko010755	0.0483202
CsA1000770-Oko047861	0.0730767
CsA1000773-Oko047862	0.0760377
CsA1000774-Oko047864	0.184352
CsA1000775-Oko047866	0.381858
CsA1000776-Oko047877	0.0356277
CsA1000777-Oko047880	0.339724
CsA1000778-Oko047882	0.114526
CsA1000780-Oko047883	0.080424
CsA1000782-Oko047884	0.0721919
CsA1000783-Oko047888	0.0943706
CsA1000786-Oko047892	0.0499573
CsA1000788-Oko047894	0.103158
CsA100078-Oko010756	0.368762
CsA1000791-Oko047901	0.132387
CsA1000792-Oko047902	0.438939
CsA1000794-Oko047906	0.0544174
CsA1000795-Oko047908	0.228801
CsA1000805-Oko047920	0.551434
CsA1000808-Oko047937	1.29763
CsA100080-Oko010757	0.084473
CsA1000814-Oko047943	0.136505
CsA1000819-Oko047951	0.111768
CsA1000823-Oko047958	0.0606667
CsA1000824-Oko047961	0.11426
CsA1000825-Oko047965	0.0595886
CsA1000826-Oko047967	0.0815326
CsA1000828-Oko048038	0.123357
CsA100082-Oko010758	0.222022
CsA1000837-Oko048025	0.0687075
CsA1000838-Oko048023	0.0500054
CsA100084-Oko010759	0.0630369
CsA1000850-Oko048009	0.057857
CsA1000851-Oko048008	0.0494832
CsA1000852-Oko048003	0.104822
CsA100085-Oko010760	0.194025
CsA1000860-Oko047999	0.0663768
CsA1000861-Oko047998	0.0822998
CsA1000862-Oko047997	0.0996535
CsA1000863-Oko047996	0.0488884
CsA1000864-Oko047995	0.218485
CsA1000866-Oko047993	0.0783327
CsA1000869-Oko047983	0.283106
CsA100086-Oko010761	0.0592225
CsA1000874-Oko047980	0.0777113
CsA1000876-Oko047976	0.17798
CsA100087-Oko010762	0.453368
CsA1000880-Oko047974	0.175986
CsA1000888-Oko047973	0.0913241
CsA1000889-Oko047970	0.118543
CsA100088-Oko010763	0.201923
CsA1000890-Oko047968	0.0981712
CsA1000892-Oko048040	0.0793176
CsA1000895-Oko048045	0.196972
CsA1000896-Oko048048	0.0961932
CsA1000897-Oko048049	0.0671962
CsA100089-Oko010764	0.0547591
CsA1000903-Oko048054	0.195652
CsA1000905-Oko048060	0.332379
CsA100090-Oko010765	0.0648821
CsA1000917-Oko048073	0.0638071
CsA100091-Oko010766	0.033128
CsA1000920-Oko048076	0.0554081
CsA1000921-Oko048077	0.130248
CsA1000922-Oko048078	0.0793644
CsA1000923-Oko048080	0.111478
CsA1000924-Oko048081	0.0496987
CsA1000925-Oko048082	0.180195
CsA1000927-Oko048096	0.224424
CsA1000928-Oko048097	0.0848525
CsA1000930-Oko048102	0.327289
CsA1000931-Oko048103	0.0568611
CsA1000933-Oko048106	0.0735763
CsA1000934-Oko048107	0.168682
CsA1000935-Oko048111	0.113697
CsA1000936-Oko048113	0.0885606
CsA1000937-Oko048114	0.0682545
CsA100093-Oko010767	0.0568836
CsA1000945-Oko048117	0.257944
CsA1000948-Oko048120	0.150626
CsA1000950-Oko048123	0.654363
CsA1000956-Oko048125	0.365637
CsA1000959-Oko048132	0.190987
CsA1000962-Oko048135	0.700269
CsA1000963-Oko048136	0.0819328
CsA1000966-Oko048137	0.0965723
CsA1000967-Oko048147	0.0981845
CsA1000968-Oko048152	0.551302
CsA1000969-Oko048158	0.202763
CsA100096-Oko010769	0.159364
CsA1000970-Oko048162	0.168029
CsA1000972-Oko048163	0.948125
CsA1000974-Oko048165	0.0962202
CsA1000978-Oko048167	0.153588
CsA1000980-Oko048169	0.101917
CsA1000981-Oko048174	0.0716953
CsA1000983-Oko048182	0.310209
CsA1000984-Oko048183	0.0608212
CsA1000986-Oko048185	0.691106
CsA1000989-Oko048186	0.0558574
CsA1000991-Oko048187	0.409813
CsA1000992-Oko048189	0.0623689
CsA1000993-Oko048190	0.128905
CsA1000994-Oko048193	1.51108
CsA1000998-Oko048195	0.167284
CsA1000999-Oko048196	0.0729457
CsA1001000-Oko048199	0.0333538
CsA1001001-Oko048202	0.0920516
CsA1001003-Oko048204	0.0450808
CsA1001004-Oko048206	0.369796
CsA1001009-Oko048207	2.68546
CsA1001010-Oko048209	0.390024
CsA1001011-Oko048210	0.0854866
CsA1001012-Oko048212	0.0517223
CsA1001014-Oko048214	0.418164
CsA1001015-Oko048215	0.0928168
CsA1001018-Oko048217	0.0636025
CsA1001020-Oko048218	1.74024
CsA1001021-Oko048219	0.303772
CsA1001024-Oko048220	0.0943093
CsA1001025-Oko048221	0.168013
CsA1001028-Oko048232	0.169163
CsA100102-Oko010770	0.136708
CsA1001030-Oko048233	0.192314
CsA1001031-Oko048235	0.0551728
CsA1001032-Oko048238	0.0632655
CsA1001033-Oko048239	0.108816
CsA1001034-Oko048240	0.222194
CsA1001037-Oko048241	0.0831932
CsA1001038-Oko048243	0.168608
CsA1001039-Oko048245	0.830918
CsA1001040-Oko048246	0.0490807
CsA1001042-Oko048247	0.202063
CsA1001044-Oko048248	0.124406
CsA1001045-Oko048251	1.60602
CsA1001047-Oko048252	0.109269
CsA1001048-Oko048253	0.0908197
CsA1001050-Oko048257	0.099437
CsA1001051-Oko048258	0.0745411
CsA1001054-Oko048261	0.916131
CsA1001056-Oko048263	0.222321
CsA1001057-Oko048264	0.29654
CsA1001059-Oko048265	0.110574
CsA1001062-Oko048266	0.588183
CsA1001063-Oko048267	0.207311
CsA1001065-Oko048268	0.0981067
CsA1001068-Oko048270	0.0569314
CsA1001069-Oko048271	0.0576706
CsA1001070-Oko048272	0.0807408
CsA1001072-Oko048274	0.233098
CsA1001073-Oko048275	0.292946
CsA1001075-Oko048276	0.0433071
CsA1001076-Oko048286	1.25448
CsA1001077-Oko048288	0.0852738
CsA1001078-Oko048289	1.3065
CsA1001081-Oko048291	0.0745842
CsA1001083-Oko048292	0.112405
CsA1001084-Oko048293	0.111375
CsA1001086-Oko048295	0.0694186
CsA100108-Oko010772	0.0747556
CsA1001092-Oko048297	0.136502
CsA1001095-Oko048298	0.0810914
CsA1001098-Oko048299	0.0974339
CsA1001102-Oko048300	0.105243
CsA1001106-Oko048303	0.0606162
CsA1001107-Oko048304	0.2527
CsA1001110-Oko048306	0.15778
CsA1001111-Oko048307	0.0689032
CsA1001113-Oko048308	0.0845713
CsA1001114-Oko048310	0.0899442
CsA1001116-Oko048311	0.0953102
CsA1001117-Oko048312	0.164203
CsA100111-Oko010773	0.225084
CsA1001124-Oko048313	0.0979278
CsA1001127-Oko048314	0.412215
CsA1001129-Oko048315	0.247086
CsA100112-Oko010774	0.145303
CsA1001133-Oko048317	0.117778
CsA1001134-Oko048319	0.0746611
CsA1001135-Oko048320	0.239941
CsA1001136-Oko048321	0.0369106
CsA1001137-Oko048322	0.207724
CsA1001138-Oko048323	0.0526738
CsA100113-Oko010775	0.0660992
CsA1001140-Oko048324	0.224961
CsA1001145-Oko048325	0.110004
CsA1001146-Oko048326	0.259216
CsA1001147-Oko048327	0.184028
CsA1001148-Oko048329	0.153139
CsA1001150-Oko048330	0.0776132
CsA1001152-Oko048331	2.87771
CsA1001157-Oko048333	0.0769107
CsA1001158-Oko048334	0.0911158
CsA100115-Oko010776	0.0481247
CsA1001163-Oko048337	2.24544
CsA1001164-Oko048339	0.109842
CsA1001165-Oko048341	0.118426
CsA1001166-Oko048342	0.278758
CsA1001167-Oko048343	0.0528195
CsA1001168-Oko048344	2.03371
CsA1001169-Oko048348	0.646875
CsA100116-Oko010777	0.041356
CsA1001172-Oko048350	0.127915
CsA1001173-Oko048352	0.106946
CsA1001174-Oko048353	0.0896125
CsA1001175-Oko048354	0.347045
CsA1001176-Oko048356	0.342648
CsA1001177-Oko048357	0.0633182
CsA1001178-Oko048358	0.398644
CsA1001186-Oko048360	0.0449808
CsA1001187-Oko048361	0.189552
CsA1001190-Oko048362	1.68892
CsA1001191-Oko048363	0.872554
CsA1001197-Oko048368	0.0293497
CsA1001200-Oko048371	0.204971
CsA1001205-Oko048374	0.20412
CsA1001208-Oko048375	1.39321
CsA1001209-Oko048377	0.126541
CsA100120-Oko010779	0.0716812
CsA1001211-Oko048378	0.173592
CsA1001215-Oko048379	0.107061
CsA1001216-Oko048380	0.081686
CsA100121-Oko010780	0.082224
CsA1001220-Oko048381	0.525028
CsA1001225-Oko048382	0.0707564
CsA1001226-Oko048383	0.0912635
CsA100122-Oko010781	0.0735304
CsA1001230-Oko048385	0.0771592
CsA1001233-Oko048390	0.384484
CsA1001237-Oko048393	0.0525867
CsA100123-Oko010783	0.0841759
CsA1001243-Oko048394	0.0768286
CsA1001246-Oko048396	0.0456945
CsA1001249-Oko048397	0.055493
CsA100124-Oko010784	0.150154
CsA1001251-Oko048398	0.128464
CsA1001252-Oko048399	0.880125
CsA1001253-Oko048400	0.170265
CsA1001254-Oko048401	0.486387
CsA1001255-Oko048402	0.444832
CsA1001256-Oko048403	0.0362572
CsA1001258-Oko048405	0.0522577
CsA1001259-Oko048406	0.0920448
CsA1001269-Oko048409	0.16403
CsA100126-Oko010785	0.112186
CsA1001272-Oko048411	0.0731962
CsA1001273-Oko048412	0.0759177
CsA1001275-Oko048414	0.0965419
CsA1001276-Oko048415	0.152932
CsA1001277-Oko048416	0.115937
CsA1001279-Oko048417	0.103164
CsA1001284-Oko048419	0.767373
CsA1001289-Oko048420	0.0946413
CsA100128-Oko010786	0.197684
CsA1001299-Oko044385	0.471949
CsA1001304-Oko048424	0.065847
CsA1001307-Oko044377	0.144065
CsA1001307-Oko048425	0.065526
CsA100130-Oko010787	0.0717743
CsA1001310-Oko048428	0.120938
CsA1001314-Oko048431	0.171562
CsA1001316-Oko048432	0.191302
CsA1001317-Oko048435	0.140837
CsA1001324-Oko048439	0.110862
CsA1001326-Oko044355	0.537132
CsA1001326-Oko048441	0.387592
CsA100132-Oko010788	0.0607147
CsA1001330-Oko048443	0.300727
CsA1001333-Oko048446	0.331085
CsA1001335-Oko048447	0.0687756
CsA1001336-Oko048448	0.0596331
CsA1001337-Oko044350	0.15027
CsA1001337-Oko048450	0.0672623
CsA100133-Oko010789	0.102084
CsA1001340-Oko048452	0.229468
CsA1001341-Oko044348	0.29576
CsA1001341-Oko048453	0.183574
CsA1001343-Oko048454	0.313425
CsA1001344-Oko044346	0.174567
CsA1001344-Oko048455	0.197194
CsA1001345-Oko044344	0.112479
CsA1001349-Oko048457	0.076337
CsA1001352-Oko044338	0.0683697
CsA1001352-Oko048458	0.0471826
CsA1001353-Oko048459	0.0722586
CsA1001354-Oko048460	0.636754
CsA1001355-Oko044337	0.144059
CsA1001355-Oko048461	0.0716357
CsA1001359-Oko048464	0.115326
CsA100135-Oko010790	0.0822317
CsA1001360-Oko044332	0.0586669
CsA1001362-Oko048469	2.13018
CsA1001367-Oko044328	0.513148
CsA1001368-Oko044327	0.254433
CsA1001369-Oko048473	0.218502
CsA1001373-Oko048475	0.0920703
CsA1001374-Oko048476	0.0680928
CsA1001375-Oko048477	0.0478492
CsA1001377-Oko048478	0.0829159
CsA1001379-Oko048481	0.462623
CsA100137-Oko010791	0.180733
CsA1001381-Oko048482	0.0777119
CsA1001382-Oko048483	0.19303
CsA1001383-Oko048484	0.297275
CsA1001384-Oko048485	0.0615835
CsA1001385-Oko048486	0.0711281
CsA1001388-Oko048487	0.0687657
CsA1001390-Oko048488	0.0407731
CsA1001391-Oko048489	0.0531033
CsA1001396-Oko044313	0.980177
CsA1001397-Oko048490	0.0836469
CsA1001402-Oko044308	0.396412
CsA1001403-Oko048492	0.098307
CsA1001407-Oko044299	0.158591
CsA1001408-Oko048495	0.250071
CsA1001409-Oko048496	0.0884061
CsA100140-Oko010792	2.94739
CsA1001415-Oko048498	0.413116
CsA1001418-Oko048500	0.108636
CsA1001420-Oko048501	0.0690052
CsA1001421-Oko044292	0.35193
CsA1001421-Oko048502	0.231277
CsA1001426-Oko048506	0.56518
CsA1001428-Oko048507	0.13187
CsA1001429-Oko048508	0.282771
CsA100142-Oko010793	0.403623
CsA1001435-Oko048510	0.111561
CsA1001436-Oko044287	0.178008
CsA1001436-Oko048511	0.117545
CsA1001437-Oko048512	0.0961248
CsA1001440-Oko048514	0.086048
CsA1001441-Oko048515	0.0858405
CsA1001442-Oko048516	0.0984386
CsA1001446-Oko048517	0.118271
CsA1001449-Oko044280	0.265511
CsA1001451-Oko044278	0.151916
CsA1001453-Oko044277	0.07912
CsA100145-Oko010795	0.0415997
CsA100146-Oko010796	0.172751
CsA100148-Oko010798	0.0705562
CsA100149-Oko010799	0.0847698
CsA100151-Oko010800	0.0878715
CsA100152-Oko010801	0.0746982
CsA100153-Oko010802	0.0616485
CsA100154-Oko010803	0.147559
CsA100155-Oko010804	0.0615512
CsA100156-Oko010805	0.0930598
CsA100158-Oko010806	0.391399
CsA100159-Oko010807	0.0643216
CsA100160-Oko010808	0.205887
CsA100161-Oko010809	0.0621216
CsA100162-Oko010810	0.28195
CsA100163-Oko010811	0.224871
CsA100165-Oko010812	0.538687
CsA100166-Oko010813	0.0290323
CsA100168-Oko010814	0.739316
CsA100169-Oko010815	0.13141
CsA100170-Oko010816	0.0457529
CsA100171-Oko010817	0.0817373
CsA100172-Oko010818	0.0881021
CsA100173-Oko010819	0.523458
CsA100174-Oko010820	0.274051
CsA100176-Oko010822	0.35101
CsA100177-Oko010823	0.0754515
CsA100178-Oko010824	0.203029
CsA100180-Oko010825	0.098046
CsA100181-Oko010826	0.435767
CsA100184-Oko010828	0.0360804
CsA100185-Oko010829	0.0438676
CsA100186-Oko010830	0.0591479
CsA100188-Oko010831	0.671428
CsA100189-Oko010832	0.0529169
CsA100190-Oko010833	0.310028
CsA100191-Oko010835	0.0930463
CsA100193-Oko010836	0.790708
CsA100194-Oko010840	0.101588
CsA100195-Oko010841	1.41626
CsA100196-Oko010843	0.0796387
CsA100197-Oko010844	0.1653
CsA100198-Oko010845	0.116438
CsA100199-Oko010846	0.101833
CsA100200-Oko010847	0.0246233
CsA100201-Oko010849	0.303596
CsA100202-Oko010850	0.0485034
CsA100203-Oko010851	0.0616809
CsA100206-Oko010852	0.0742327
CsA100207-Oko010853	0.0916694
CsA100208-Oko010854	0.232558
CsA100209-Oko010855	0.0559157
CsA100211-Oko010856	0.0661765
CsA100213-Oko010857	0.0662513
CsA100214-Oko010858	0.110721
CsA100215-Oko010859	0.0617873
CsA100218-Oko010861	0.121101
CsA100219-Oko010862	0.0994416
CsA100220-Oko010863	0.0670798
CsA100222-Oko010865	0.0567848
CsA100223-Oko010867	0.122044
CsA100224-Oko010869	0.115469
CsA100225-Oko010871	0.0879501
CsA100226-Oko010872	0.165547
CsA100228-Oko010873	0.125649
CsA100229-Oko010874	0.118301
CsA100230-Oko010875	0.0664018
CsA100231-Oko010876	0.0703587
CsA100233-Oko010877	0.0543562
CsA100235-Oko010878	0.211943
CsA100239-Oko010879	0.155239
CsA100240-Oko010880	0.0529285
CsA100241-Oko010881	0.0546684
CsA100242-Oko010882	0.179099
CsA100244-Oko010883	0.0576535
CsA100246-Oko010884	0.081673
CsA100247-Oko010886	0.118999
CsA100248-Oko010887	0.0851703
CsA100251-Oko010888	0.101074
CsA100252-Oko010889	0.19959
CsA100253-Oko010890	0.124081
CsA100254-Oko010891	0.111627
CsA100255-Oko010892	0.312321
CsA100256-Oko010893	0.0742487
CsA100258-Oko010895	0.0615458
CsA100260-Oko010897	0.069599
CsA100261-Oko010898	0.226659
CsA100267-Oko010902	0.176262
CsA100270-Oko010903	0.0715716
CsA100273-Oko010905	0.297242
CsA100274-Oko010907	0.10203
CsA100282-Oko010909	0.076901
CsA100283-Oko010910	0.110079
CsA100285-Oko010911	0.0433813
CsA100287-Oko010912	0.932558
CsA100291-Oko010916	0.219037
CsA100292-Oko010917	0.0533067
CsA100296-Oko010919	0.212367
CsA100298-Oko010920	0.0455226
CsA100299-Oko010921	0.0624516
CsA100301-Oko010922	0.0858714
CsA100302-Oko010923	0.15579
CsA100304-Oko010925	0.28954
CsA100305-Oko010926	0.181074
CsA100306-Oko010927	0.106712
CsA100309-Oko010929	0.103886
CsA100310-Oko010930	0.840772
CsA100313-Oko010931	0.143478
CsA100315-Oko010933	0.128757
CsA100317-Oko010934	0.0832039
CsA100318-Oko010936	0.163642
CsA100320-Oko010937	1.86503
CsA100321-Oko010940	0.109209
CsA100323-Oko010941	0.113539
CsA100326-Oko010943	0.0917904
CsA100328-Oko010944	0.136987
CsA100329-Oko010945	0.0907213
CsA100330-Oko010946	0.161577
CsA100333-Oko010949	0.0643684
CsA100335-Oko010950	0.180819
CsA100336-Oko010951	0.652478
CsA100339-Oko010954	0.229559
CsA100340-Oko010955	0.0745985
CsA100341-Oko010956	0.0660948
CsA100345-Oko010957	0.0963069
CsA100348-Oko010960	0.129558
CsA100350-Oko010961	0.0612517
CsA100352-Oko010962	0.0770957
CsA100353-Oko010963	0.144088
CsA100355-Oko010964	0.21867
CsA100356-Oko010965	0.0525813
CsA100357-Oko010966	0.0504462
CsA100359-Oko010967	0.178223
CsA100362-Oko010968	0.0805979
CsA100364-Oko010969	0.0732162
CsA100367-Oko010970	0.0276759
CsA100369-Oko010971	0.0665429
CsA100370-Oko010972	0.0482241
CsA100371-Oko010973	1.0692
CsA100373-Oko010975	0.115942
CsA100374-Oko010977	0.178561
CsA100376-Oko010978	2.61283
CsA100380-Oko010982	0.175404
CsA100383-Oko010983	0.0574311
CsA100384-Oko010984	0.0585704
CsA100390-Oko010986	0.139181
CsA100391-Oko010987	0.0516498
CsA100392-Oko010988	0.106296
CsA100394-Oko010990	0.253146
CsA100395-Oko010991	0.0614059
CsA100396-Oko010992	0.0595967
CsA100397-Oko010993	0.131651
CsA100398-Oko010995	0.070314
CsA100400-Oko010996	0.109712
CsA100401-Oko010997	0.081066
CsA100402-Oko010998	0.058629
CsA100405-Oko010999	0.0568731
CsA100407-Oko011000	0.582545
CsA100409-Oko011001	0.0864693
CsA100412-Oko011002	0.0542662
CsA100413-Oko011003	0.129156
CsA100415-Oko011004	0.119341
CsA100416-Oko011005	0.107584
CsA100417-Oko011006	0.124043
CsA100418-Oko011007	0.0299539
CsA100419-Oko011008	0.244678
CsA100421-Oko011009	0.162313
CsA100422-Oko011010	0.0458512
CsA100423-Oko011011	0.0784345
CsA100424-Oko011012	0.328516
CsA100427-Oko011013	0.52833
CsA100428-Oko011014	0.786199
CsA100429-Oko011015	0.117364
CsA100433-Oko011017	0.674461
CsA100434-Oko011018	0.340024
CsA100436-Oko011021	0.108101
CsA100437-Oko011022	0.0865374
CsA100438-Oko011023	0.11546
CsA100439-Oko011024	0.170343
CsA100440-Oko011025	0.0795793
CsA100442-Oko011026	0.520803
CsA100445-Oko011027	0.322171
CsA100446-Oko011028	0.333534
CsA100447-Oko011030	0.152707
CsA100448-Oko011032	0.324777
CsA100451-Oko011033	0.0931236
CsA100452-Oko011034	0.214974
CsA100455-Oko011035	0.234381
CsA100456-Oko011037	0.12566
CsA100457-Oko011039	0.158015
CsA100458-Oko011040	0.0571257
CsA100460-Oko011041	0.0882528
CsA100461-Oko011042	0.0455326
CsA100462-Oko011043	0.143243
CsA100464-Oko011045	0.0852886
CsA100465-Oko011047	0.0470951
CsA100468-Oko011048	0.0698727
CsA100469-Oko011049	0.084266
CsA100475-Oko011050	0.0836074
CsA100478-Oko011051	0.0793081
CsA100482-Oko011052	0.342764
CsA100489-Oko011053	0.113252
CsA100490-Oko011054	0.0645585
CsA100491-Oko011055	0.317607
CsA100493-Oko011056	0.389598
CsA100495-Oko011057	0.24412
CsA100496-Oko011058	0.05494
CsA100497-Oko011059	0.0431453
CsA100498-Oko011061	0.156158
CsA100500-Oko011062	0.799653
CsA100501-Oko011063	0.151852
CsA100503-Oko011064	0.116409
CsA100506-Oko011065	0.0598864
CsA100507-Oko011066	0.0836687
CsA100508-Oko011067	0.174899
CsA100510-Oko011068	2.65903
CsA100511-Oko011069	0.0534143
CsA100516-Oko011070	0.0713229
CsA100522-Oko011073	0.0674171
CsA100529-Oko011080	0.436746
CsA100534-Oko011084	0.090304
CsA100536-Oko011085	0.0589769
CsA100543-Oko011086	0.0852885
CsA100545-Oko011087	0.0788633
CsA100546-Oko011089	0.0679095
CsA100547-Oko011090	0.053147
CsA100548-Oko011091	0.137485
CsA100550-Oko011094	0.0762006
CsA100551-Oko011095	0.0928423
CsA100552-Oko011096	0.0889401
CsA100553-Oko011098	0.0498595
CsA100554-Oko011099	0.0770116
CsA100555-Oko011100	0.0562004
CsA100557-Oko011101	0.248567
CsA100560-Oko011103	0.46366
CsA100562-Oko011104	0.0900878
CsA100565-Oko011105	0.129524
CsA100568-Oko011106	0.174599
CsA100569-Oko011107	0.0800361
CsA100570-Oko011108	1.04444
CsA100572-Oko011110	0.0636227
CsA100573-Oko011111	0.191948
CsA100574-Oko011112	0.072597
CsA100578-Oko011114	0.160897
CsA100579-Oko011115	0.0640386
CsA100580-Oko011116	0.0555944
CsA100582-Oko011117	0.144513
CsA100585-Oko011118	0.129046
CsA100586-Oko011119	0.0365423
CsA100587-Oko011121	0.0589799
CsA100588-Oko011123	0.106675
CsA100591-Oko011125	0.0677599
CsA100592-Oko011126	0.0745345
CsA100594-Oko011129	0.391424
CsA100595-Oko011130	0.149056
CsA100599-Oko011132	0.183909
CsA100601-Oko011133	0.389398
CsA100603-Oko011134	0.101363
CsA100605-Oko011136	0.0724101
CsA100606-Oko011138	0.95328
CsA100608-Oko011139	0.0874952
CsA100610-Oko011140	0.291257
CsA100611-Oko011144	0.0780255
CsA100612-Oko011146	0.0551432
CsA100613-Oko011147	0.0448704
CsA100615-Oko011148	0.180341
CsA100616-Oko011150	0.50757
CsA100618-Oko011151	0.0988024
CsA100619-Oko011153	0.0697673
CsA100621-Oko011155	0.115271
CsA100625-Oko011156	0.0566689
CsA100626-Oko011157	0.0675374
CsA100629-Oko011159	0.278563
CsA100630-Oko011160	0.869058
CsA100633-Oko011162	0.101996
CsA100639-Oko011168	1.21466
CsA100640-Oko011171	0.0865407
CsA100643-Oko011173	0.1223
CsA100646-Oko011175	0.061596
CsA100649-Oko011176	0.381482
CsA100650-Oko011179	0.0712254
CsA100651-Oko011180	0.031978
CsA100652-Oko011181	0.0457041
CsA100653-Oko011182	0.337358
CsA100658-Oko011183	0.0845704
CsA100659-Oko011184	0.0998627
CsA100664-Oko011185	0.0824842
CsA100665-Oko011186	0.124257
CsA100666-Oko011187	0.309051
CsA100667-Oko011188	0.105633
CsA100668-Oko011190	0.0724639
CsA100669-Oko011191	0.0991401
CsA100673-Oko011193	0.0559169
CsA100677-Oko011194	0.586184
CsA100681-Oko011195	0.0388148
CsA100682-Oko011196	0.043159
CsA100683-Oko011197	0.138237
CsA100685-Oko011200	0.807472
CsA100688-Oko011202	0.219579
CsA100691-Oko011203	0.111276
CsA100694-Oko011206	0.126373
CsA100696-Oko011207	0.0993666
CsA100697-Oko011210	0.165073
CsA100698-Oko011211	0.225432
CsA100699-Oko011212	0.318548
CsA100700-Oko011214	0.264654
CsA100701-Oko011215	0.134079
CsA100702-Oko011216	0.292826
CsA100704-Oko011218	0.0907673
CsA100705-Oko011221	0.057831
CsA100707-Oko011223	0.141388
CsA100708-Oko011224	0.139793
CsA100709-Oko011225	0.107974
CsA100710-Oko011226	0.0697311
CsA100711-Oko011227	0.111314
CsA100712-Oko011228	0.347808
CsA100713-Oko011230	0.427121
CsA100714-Oko011231	0.069755
CsA100715-Oko011232	0.0567209
CsA100716-Oko011233	0.13227
CsA100717-Oko011234	1.16671
CsA100720-Oko011236	0.0625354
CsA100721-Oko011237	0.109804
CsA100724-Oko011238	0.252982
CsA100726-Oko011240	0.134461
CsA100727-Oko011241	0.222528
CsA100732-Oko011243	0.0878684
CsA100735-Oko011244	0.103444
CsA100736-Oko011245	0.100028
CsA100737-Oko011246	0.100136
CsA100738-Oko011247	0.302574
CsA100739-Oko011248	0.0796164
CsA100740-Oko011249	0.206125
CsA100741-Oko011251	0.174964
CsA100742-Oko011252	0.770808
CsA100743-Oko011255	0.137029
CsA100745-Oko011257	0.103527
CsA100746-Oko011258	0.154484
CsA100747-Oko011259	0.097556
CsA100748-Oko011260	0.201554
CsA100752-Oko011262	0.0780581
CsA100763-Oko011263	0.0500659
CsA100764-Oko011264	0.270012
CsA100766-Oko011265	0.265317
CsA100770-Oko011267	0.59995
CsA100771-Oko011268	0.0871966
CsA100772-Oko011270	0.0535323
CsA100777-Oko011272	0.0654605
CsA100778-Oko011275	0.102206
CsA100780-Oko011277	0.0723875
CsA100781-Oko011278	0.158772
CsA100787-Oko011281	0.188581
CsA100788-Oko011282	0.0577823
CsA100789-Oko011283	0.0703568
CsA100791-Oko011284	0.113271
CsA100793-Oko011285	0.105019
CsA100795-Oko011289	0.310266
CsA100797-Oko011291	0.0462172
CsA100798-Oko011292	0.416348
CsA100799-Oko011293	0.217053
CsA100801-Oko011295	0.319618
CsA100805-Oko011297	0.0888679
CsA100806-Oko011298	0.105431
CsA100808-Oko011299	0.187413
CsA100810-Oko011301	0.0760657
CsA100812-Oko011302	0.0654696
CsA100814-Oko011313	0.476794
CsA100816-Oko011314	0.159813
CsA100819-Oko011315	0.0672976
CsA100820-Oko011316	0.157947
CsA100821-Oko011320	0.112194
CsA100825-Oko011322	0.154196
CsA100827-Oko011323	0.190863
CsA100829-Oko011325	0.0605775
CsA100830-Oko011326	0.144571
CsA100831-Oko011327	3.06778
CsA100832-Oko011328	0.172866
CsA100835-Oko011330	0.233926
CsA100837-Oko011337	0.0700459
CsA100838-Oko011338	0.0715207
CsA100839-Oko011339	0.0915699
CsA100840-Oko011341	0.073127
CsA100843-Oko011343	0.586219
CsA100845-Oko011346	0.0560373
CsA100850-Oko011347	0.526419
CsA100852-Oko011350	0.0750241
CsA100854-Oko011351	0.0983151
CsA100856-Oko011352	0.326772
CsA100857-Oko011353	0.0858835
CsA100858-Oko011354	0.320145
CsA100860-Oko011355	0.235982
CsA100861-Oko011356	0.103211
CsA100862-Oko011358	0.123409
CsA100863-Oko011359	0.171642
CsA100864-Oko011360	0.0826256
CsA100873-Oko011361	0.0855824
CsA100874-Oko011362	0.0675129
CsA100879-Oko011364	0.379197
CsA100883-Oko011365	0.251524
CsA100884-Oko011366	0.0725263
CsA100891-Oko011371	0.0407336
CsA100894-Oko011372	0.0666966
CsA100897-Oko011374	0.0413283
CsA100898-Oko011375	0.187229
CsA100900-Oko011377	0.0815595
CsA100901-Oko011379	0.0596326
CsA100907-Oko011381	0.0699642
CsA100910-Oko011382	0.366954
CsA100911-Oko011383	0.0747702
CsA100913-Oko011385	0.0599142
CsA100915-Oko011386	0.318533
CsA100921-Oko011388	0.810479
CsA100923-Oko011389	0.136089
CsA100924-Oko011390	0.557773
CsA100926-Oko011391	0.0629765
CsA100928-Oko011407	0.109944
CsA100935-Oko011401	0.152702
CsA100939-Oko011400	0.0475987
CsA100940-Oko011399	0.125923
CsA100941-Oko011398	0.12158
CsA100943-Oko011397	0.115446
CsA100945-Oko011395	0.19226
CsA100946-Oko011393	0.0785614
CsA100950-Oko011409	0.0917906
CsA100951-Oko011411	0.085594
CsA100952-Oko011412	0.070181
CsA100954-Oko011413	0.203203
CsA100958-Oko011414	2.29956
CsA100959-Oko011416	0.0963745
CsA100965-Oko011427	0.0798301
CsA100967-Oko011429	0.179914
CsA100968-Oko011430	0.102594
CsA100973-Oko011433	1.06054
CsA100974-Oko011438	0.133767
CsA100976-Oko011439	0.0755396
CsA100977-Oko011440	0.0680501
CsA100979-Oko011441	0.210907
CsA100980-Oko011443	0.0823575
CsA100982-Oko011444	0.0768403
CsA100984-Oko011445	0.0419334
CsA100985-Oko011447	0.0982715
CsA100986-Oko011448	0.0707638
CsA100987-Oko011450	0.229591
CsA100990-Oko011451	0.0583021
CsA100991-Oko011452	0.38203
CsA100992-Oko011453	0.0599601
CsA100994-Oko011454	0.169736
CsA100996-Oko011455	0.146336
CsA101002-Oko011456	0.0869761
CsA101004-Oko011457	0.0455646
CsA101005-Oko011458	0.0428373
CsA101008-Oko011461	0.081575
CsA101009-Oko011462	0.196696
CsA101010-Oko011463	0.407528
CsA101013-Oko011464	0.542105
CsA101019-Oko011467	0.216177
CsA101025-Oko011474	0.0941902
CsA101028-Oko011479	0.438251
CsA101029-Oko011480	0.0918236
CsA101030-Oko011481	0.0444511
CsA101033-Oko011482	0.0936592
CsA101034-Oko011484	0.204687
CsA101038-Oko011485	0.0597035
CsA101040-Oko011487	0.650126
CsA101041-Oko011488	0.152473
CsA101042-Oko011490	0.129776
CsA101043-Oko011491	0.876827
CsA101045-Oko011492	0.121247
CsA101048-Oko011495	0.113729
CsA101051-Oko011496	0.0573873
CsA101052-Oko011498	0.269122
CsA101053-Oko011499	0.0894518
CsA101058-Oko011504	0.943536
CsA101060-Oko011505	0.37018
CsA101061-Oko011506	0.123132
CsA101062-Oko011507	0.0982796
CsA101063-Oko011508	0.0417391
CsA101065-Oko011509	0.581298
CsA101066-Oko011510	0.109557
CsA101067-Oko011511	0.23053
CsA101072-Oko011512	0.325808
CsA101073-Oko011513	0.255438
CsA101076-Oko011514	0.0787445
CsA101077-Oko011515	0.455207
CsA101078-Oko011516	0.465479
CsA101079-Oko011517	0.0420341
CsA101081-Oko011518	0.47488
CsA101082-Oko011519	0.104681
CsA101084-Oko011521	0.0743007
CsA101085-Oko011522	3.74462
CsA101086-Oko011524	0.0764489
CsA101089-Oko011525	0.082183
CsA101090-Oko011526	0.0518083
CsA101093-Oko011527	0.0807492
CsA101096-Oko011528	0.137112
CsA101098-Oko011529	0.111362
CsA101102-Oko011530	0.116141
CsA101103-Oko011531	0.0443664
CsA101104-Oko011532	0.152203
CsA101107-Oko011535	0.0858804
CsA101108-Oko011536	0.107871
CsA101110-Oko011537	0.0748564
CsA101111-Oko011540	0.123634
CsA101113-Oko011541	0.454692
CsA101114-Oko011542	0.10236
CsA101115-Oko011543	0.318034
CsA101116-Oko011544	0.214045
CsA101117-Oko011545	0.199567
CsA101118-Oko011546	0.0678765
CsA101120-Oko011547	0.0434811
CsA101122-Oko011549	0.129653
CsA101123-Oko011551	0.0751978
CsA101124-Oko011552	0.0499436
CsA101125-Oko011555	0.293129
CsA101128-Oko011561	0.0802154
CsA101130-Oko011563	0.135795
CsA101131-Oko011564	0.12877
CsA101132-Oko011566	0.0612331
CsA101135-Oko011567	0.0807397
CsA101136-Oko011568	0.247206
CsA101138-Oko011570	0.188604
CsA101142-Oko011574	0.165602
CsA101144-Oko011577	0.0556389
CsA101147-Oko011579	0.0669956
CsA101149-Oko011626	0.170384
CsA101150-Oko011625	0.137803
CsA101151-Oko011624	0.179664
CsA101154-Oko011623	0.254827
CsA101155-Oko011622	0.174814
CsA101157-Oko011621	0.0422179
CsA101158-Oko011620	0.141254
CsA101159-Oko011619	0.0391363
CsA101160-Oko011617	0.231442
CsA101165-Oko011615	0.469692
CsA101167-Oko011611	0.0564601
CsA101168-Oko011610	0.0596472
CsA101170-Oko011609	0.0753897
CsA101173-Oko011607	0.0669402
CsA101176-Oko011606	0.364969
CsA101178-Oko011603	0.0454678
CsA101179-Oko011602	0.570572
CsA101183-Oko011601	0.149275
CsA101184-Oko011599	0.0935261
CsA101186-Oko011598	0.090117
CsA101187-Oko011596	0.0636351
CsA101191-Oko011595	0.0778776
CsA101192-Oko011594	0.446487
CsA101194-Oko011593	0.160668
CsA101195-Oko011592	0.121237
CsA101196-Oko011590	0.166205
CsA101198-Oko011589	0.0838912
CsA101204-Oko011588	2.74718
CsA101206-Oko011585	0.228207
CsA101207-Oko011583	0.219497
CsA101211-Oko011652	0.2054
CsA101212-Oko011648	0.122265
CsA101215-Oko011646	0.448744
CsA101216-Oko011645	0.450207
CsA101217-Oko011644	1.57412
CsA101218-Oko011643	0.076959
CsA101220-Oko011642	0.161527
CsA101221-Oko011641	0.213823
CsA101222-Oko011640	0.0722789
CsA101223-Oko011639	0.0857591
CsA101225-Oko011638	0.0792312
CsA101227-Oko011635	0.280474
CsA101230-Oko011634	0.106218
CsA101231-Oko011633	0.109018
CsA101232-Oko011632	0.248338
CsA101235-Oko011631	0.0777156
CsA101236-Oko011629	0.358387
CsA101237-Oko011628	0.0433974
CsA101240-Oko011653	0.594435
CsA101242-Oko011656	0.0550306
CsA101248-Oko011659	0.0447415
CsA101249-Oko011660	0.0521015
CsA101250-Oko011661	0.454613
CsA101256-Oko011662	0.18864
CsA101258-Oko011664	0.146997
CsA101259-Oko011666	0.224534
CsA101260-Oko011667	1.44052
CsA101261-Oko011668	0.0870079
CsA101262-Oko011672	0.103143
CsA101271-Oko011675	0.655361
CsA101272-Oko011677	0.248258
CsA101279-Oko011680	0.126281
CsA101280-Oko011681	0.320366
CsA101285-Oko011682	0.0923925
CsA101286-Oko011683	0.160694
CsA101288-Oko011685	0.194144
CsA101289-Oko011686	0.122556
CsA101290-Oko011687	0.258945
CsA101291-Oko011688	0.135554
CsA101292-Oko011691	0.468577
CsA101293-Oko011692	0.188993
CsA101294-Oko011694	0.136144
CsA101296-Oko011695	0.038452
CsA101297-Oko011696	0.184758
CsA101299-Oko011697	0.453742
CsA101301-Oko011702	0.0492957
CsA101303-Oko011703	0.0722228
CsA101304-Oko011704	0.105883
CsA101306-Oko011705	0.0765005
CsA101308-Oko011706	0.191174
CsA101309-Oko011707	0.247533
CsA101312-Oko011710	0.167939
CsA101314-Oko011712	0.188585
CsA101315-Oko011714	0.142614
CsA101321-Oko011717	0.251519
CsA101323-Oko011718	0.0846839
CsA101324-Oko011719	0.112632
CsA101325-Oko011720	0.214232
CsA101326-Oko011721	0.153039
CsA101327-Oko011723	0.110551
CsA101328-Oko011724	0.069498
CsA101329-Oko011725	0.104107
CsA101330-Oko011726	0.127462
CsA101331-Oko011727	0.0786513
CsA101332-Oko011728	0.153486
CsA101335-Oko011729	0.161982
CsA101336-Oko011731	0.0754156
CsA101337-Oko011732	0.693402
CsA101339-Oko011733	0.0595099
CsA101341-Oko011734	4.14755
CsA101342-Oko011736	0.268996
CsA101347-Oko011737	1.39773
CsA101349-Oko011738	0.070704
CsA101351-Oko011739	0.0637236
CsA101355-Oko011742	0.0497603
CsA101356-Oko011743	0.16342
CsA101358-Oko011745	0.151422
CsA101361-Oko011750	0.168169
CsA101362-Oko011751	0.0364197
CsA101363-Oko011752	0.543457
CsA101364-Oko011753	0.218021
CsA101367-Oko011754	0.149459
CsA101368-Oko011755	0.0730512
CsA101370-Oko011756	0.0842647
CsA101371-Oko011757	0.0507688
CsA101373-Oko011758	0.121557
CsA101374-Oko011759	0.0356959
CsA101375-Oko011760	0.0912449
CsA101376-Oko011762	0.925587
CsA101377-Oko011764	0.245962
CsA101378-Oko011765	0.0511861
CsA101379-Oko011766	0.0575872
CsA101381-Oko011768	0.0730848
CsA101384-Oko011771	0.0800296
CsA101385-Oko011772	0.177179
CsA101387-Oko011775	0.0466645
CsA101390-Oko011776	1.83142
CsA101392-Oko011780	0.121733
CsA101394-Oko011781	0.114096
CsA101395-Oko011782	0.0570429
CsA101396-Oko011784	0.242753
CsA101397-Oko011786	0.715282
CsA101398-Oko011787	0.0878532
CsA101399-Oko011788	0.0929556
CsA101400-Oko011790	0.133781
CsA101401-Oko011791	0.134539
CsA101402-Oko011793	0.180009
CsA101404-Oko011794	0.244101
CsA101406-Oko011796	0.226785
CsA101407-Oko011797	0.0434845
CsA101409-Oko011801	0.288604
CsA101411-Oko011802	0.70411
CsA101412-Oko011803	4.15807
CsA101416-Oko011805	0.601824
CsA101417-Oko011806	0.166602
CsA101419-Oko011809	2.04544
CsA101420-Oko011811	0.079571
CsA101421-Oko011813	0.170233
CsA101422-Oko011815	0.260787
CsA101424-Oko011816	0.516757
CsA101427-Oko011819	0.287744
CsA101428-Oko011823	0.172236
CsA101429-Oko011824	0.133228
CsA101430-Oko011826	0.0797502
CsA101431-Oko011828	0.24073
CsA101434-Oko011833	0.141462
CsA101436-Oko011835	0.114959
CsA101437-Oko011837	0.0881627
CsA101438-Oko011838	0.122989
CsA101440-Oko011841	0.0938043
CsA101441-Oko011842	0.219422
CsA101442-Oko011843	0.241721
CsA101445-Oko011846	0.125173
CsA101446-Oko011847	0.0576183
CsA101448-Oko011849	0.0591227
CsA101449-Oko011851	0.0375543
CsA101450-Oko011852	0.202025
CsA101451-Oko011854	0.0654528
CsA101455-Oko011856	0.0415627
CsA101456-Oko011857	0.0525007
CsA101457-Oko011859	0.0667384
CsA101458-Oko011860	0.308918
CsA101459-Oko011861	0.258925
CsA101460-Oko011862	0.100058
CsA101461-Oko011863	0.0778016
CsA101464-Oko011865	0.25264
CsA101468-Oko011867	0.0797498
CsA101469-Oko011868	0.0495777
CsA101470-Oko011869	0.117116
CsA101471-Oko011870	0.131008
CsA101474-Oko011871	0.0781607
CsA101476-Oko011873	0.0655458
CsA101478-Oko011877	0.120177
CsA101479-Oko011878	0.45043
CsA101481-Oko011882	1.35505
CsA101482-Oko011883	0.0685687
CsA101483-Oko011884	0.0558441
CsA101484-Oko011885	0.50898
CsA101485-Oko011886	0.208905
CsA101487-Oko011888	0.0487101
CsA101488-Oko011889	0.114982
CsA101491-Oko011891	0.0991261
CsA101493-Oko011892	0.0929284
CsA101495-Oko011893	0.481957
CsA101497-Oko011897	0.19715
CsA101498-Oko011902	0.199464
CsA101499-Oko011904	0.122501
CsA101500-Oko011905	0.345386
CsA101501-Oko011907	0.295605
CsA101503-Oko011916	0.0537101
CsA101505-Oko011917	0.0832895
CsA101507-Oko011918	0.250706
CsA101510-Oko011919	0.242834
CsA101511-Oko011920	0.045088
CsA101513-Oko011922	0.253194
CsA101517-Oko011923	0.105418
CsA101521-Oko011925	0.15295
CsA101524-Oko011931	0.170112
CsA101526-Oko011934	0.0782572
CsA101527-Oko011936	0.103056
CsA101528-Oko011937	0.0455971
CsA101529-Oko011939	0.0598267
CsA101532-Oko011942	0.154429
CsA101533-Oko011944	0.151318
CsA101534-Oko011945	0.080081
CsA101535-Oko011946	0.0599138
CsA101536-Oko011949	0.611081
CsA101537-Oko011950	0.294935
CsA101540-Oko011951	2.96902
CsA101543-Oko011955	0.0764673
CsA101546-Oko011957	0.0804509
CsA101547-Oko011958	0.240118
CsA101548-Oko011960	0.131457
CsA101549-Oko011962	0.0702421
CsA101550-Oko011963	0.0436517
CsA101552-Oko011966	0.215072
CsA101553-Oko011967	0.0672728
CsA101555-Oko011968	1.90782
CsA101556-Oko011969	0.186429
CsA101557-Oko011970	0.143306
CsA101558-Oko011976	0.806835
CsA101559-Oko011981	0.209408
CsA101560-Oko011983	0.695944
CsA101564-Oko011985	0.0935383
CsA101565-Oko011986	0.297988
CsA101566-Oko011987	0.173258
CsA101568-Oko011989	0.0566161
CsA101569-Oko011990	0.152909
CsA101570-Oko011991	0.038123
CsA101571-Oko011994	0.0833545
CsA101572-Oko011997	0.0745089
CsA101573-Oko011998	0.512701
CsA101574-Oko012000	0.159511
CsA101575-Oko012001	0.207651
CsA101576-Oko012003	0.0926197
CsA101578-Oko012004	0.104931
CsA101580-Oko012006	0.124016
CsA101584-Oko012007	0.0596029
CsA101586-Oko012010	0.0758445
CsA101596-Oko012011	0.0717813
CsA101597-Oko012012	0.107712
CsA101599-Oko012013	0.048656
CsA101600-Oko012014	0.322177
CsA101601-Oko012015	0.059707
CsA101602-Oko012017	0.870548
CsA101603-Oko012020	0.209586
CsA101604-Oko012021	0.184449
CsA101605-Oko012022	0.12898
CsA101607-Oko012023	0.0877065
CsA101608-Oko012025	0.0434841
CsA101609-Oko012026	0.104614
CsA101610-Oko012027	0.0460537
CsA101611-Oko012029	0.325288
CsA101612-Oko012030	0.132318
CsA101616-Oko012033	0.23203
CsA101618-Oko012035	0.327665
CsA101620-Oko012126	0.0852565
CsA101621-Oko012125	0.0707525
CsA101627-Oko012122	0.133479
CsA101630-Oko012109	0.0838333
CsA101635-Oko012098	0.492688
CsA101640-Oko012095	0.199453
CsA101654-Oko012092	0.103025
CsA101655-Oko012089	0.103938
CsA101656-Oko012088	0.127914
CsA101666-Oko012085	0.0722565
CsA101673-Oko012059	0.203907
CsA101674-Oko012060	0.196655
CsA101675-Oko012061	0.993331
CsA101676-Oko012067	1.26936
CsA101677-Oko012066	0.0887025
CsA101684-Oko012071	0.22845
CsA101688-Oko012074	0.0705882
CsA101689-Oko012076	0.0574486
CsA101691-Oko012079	0.277606
CsA101692-Oko012082	0.0983253
CsA101695-Oko012083	0.128837
CsA101697-Oko012051	0.109618
CsA101699-Oko012048	0.0505488
CsA101701-Oko012046	0.263749
CsA101702-Oko012045	0.489169
CsA101759-Oko012174	0.07878
CsA101760-Oko012175	1.34336
CsA101762-Oko012226	1.24651
CsA101764-Oko012224	0.103799
CsA101768-Oko012222	0.27074
CsA101772-Oko012220	0.0866051
CsA101773-Oko012219	0.0473772
CsA101774-Oko012216	0.152964
CsA101775-Oko012214	0.0609051
CsA101780-Oko012209	0.122005
CsA101781-Oko012208	0.0811018
CsA101782-Oko012206	0.118627
CsA101783-Oko012205	0.0764997
CsA101785-Oko012201	0.374136
CsA101786-Oko012199	0.0625686
CsA101788-Oko012197	0.331056
CsA101789-Oko012195	0.289285
CsA101793-Oko012187	0.076418
CsA101794-Oko012185	0.182272
CsA101796-Oko012184	0.134633
CsA101800-Oko012182	0.167449
CsA101804-Oko012180	0.0482321
CsA101805-Oko012178	0.057637
CsA101807-Oko012176	0.239531
CsA101810-Oko012227	0.639238
CsA101814-Oko012229	1.05772
CsA101815-Oko012232	0.0428837
CsA101817-Oko012234	0.0790797
CsA101818-Oko012235	0.04962
CsA101819-Oko012238	0.108811
CsA101820-Oko012239	0.17519
CsA101821-Oko012248	0.215426
CsA101823-Oko012249	0.0415238
CsA101824-Oko012251	0.0712396
CsA101826-Oko012252	0.136582
CsA101827-Oko012253	0.0805174
CsA101828-Oko012254	0.054221
CsA101831-Oko012255	0.0461188
CsA101832-Oko012256	1.25852
CsA101836-Oko012259	0.11232
CsA101839-Oko012268	0.202509
CsA101840-Oko012269	0.0612017
CsA101845-Oko012272	0.0628047
CsA101847-Oko012274	0.0764112
CsA101848-Oko012275	0.194817
CsA101850-Oko012277	0.107901
CsA101852-Oko012283	0.129516
CsA101853-Oko012287	0.12041
CsA101854-Oko012290	0.152229
CsA101855-Oko012291	0.510186
CsA101857-Oko012299	0.0812432
CsA101858-Oko012300	0.199874
CsA101860-Oko012305	0.21843
CsA101862-Oko012306	0.0862515
CsA101863-Oko012308	0.12266
CsA101867-Oko012309	0.666483
CsA101868-Oko012310	0.112714
CsA101870-Oko012311	0.52716
CsA101873-Oko012313	0.0790047
CsA101876-Oko012318	0.118417
CsA101877-Oko012320	0.0785174
CsA101884-Oko012328	0.0501761
CsA101890-Oko012332	0.0733649
CsA101891-Oko012333	0.10971
CsA101894-Oko012336	0.0752066
CsA101895-Oko012337	0.074175
CsA101899-Oko012338	0.150105
CsA101900-Oko012339	0.712719
CsA101904-Oko012340	0.0635005
CsA101906-Oko012342	0.387387
CsA101909-Oko012345	0.106319
CsA101910-Oko012346	0.0445371
CsA101911-Oko012347	0.17993
CsA101913-Oko012355	0.34656
CsA101914-Oko012356	0.0953181
CsA101917-Oko012357	0.14087
CsA101919-Oko012359	0.0825191
CsA101920-Oko012360	0.114725
CsA101921-Oko012361	0.551335
CsA101922-Oko012363	0.0543678
CsA101923-Oko012364	0.0666169
CsA101924-Oko012366	0.155211
CsA101926-Oko012371	0.160542
CsA101933-Oko012380	0.0879898
CsA101934-Oko012381	0.16607
CsA101936-Oko012384	0.245821
CsA101939-Oko012386	0.0672218
CsA101942-Oko012388	0.0586275
CsA101945-Oko012391	0.245739
CsA101947-Oko012392	0.0850218
CsA101948-Oko012393	0.0564437
CsA101949-Oko012394	0.107359
CsA101951-Oko012396	0.340134
CsA101954-Oko012398	0.141429
CsA101955-Oko012399	0.0992961
CsA101956-Oko012402	0.0913698
CsA101957-Oko012404	0.495822
CsA101958-Oko012407	0.0340081
CsA101959-Oko012409	0.0882388
CsA101962-Oko012412	0.114533
CsA101965-Oko012426	0.0652711
CsA101966-Oko012425	0.068677
CsA101969-Oko012424	0.383481
CsA101970-Oko012423	0.109841
CsA101971-Oko012422	0.0232597
CsA101973-Oko012421	0.0629935
CsA101976-Oko012419	2.83547
CsA101977-Oko012418	0.102838
CsA101981-Oko012417	0.073838
CsA101983-Oko012427	0.0754766
CsA101984-Oko012428	1.89227
CsA101985-Oko012429	0.0968785
CsA101986-Oko012430	0.233112
CsA101989-Oko012431	0.219754
CsA101990-Oko012436	0.055165
CsA101991-Oko012437	1.31667
CsA101993-Oko012439	0.161661
CsA101994-Oko012440	0.124354
CsA101996-Oko012442	0.099628
CsA101998-Oko012443	0.0524846
CsA102000-Oko012444	0.136265
CsA102001-Oko012445	0.08219
CsA102002-Oko012446	0.202717
CsA102004-Oko012448	0.169596
CsA102005-Oko012449	0.201896
CsA102008-Oko012452	0.266671
CsA102009-Oko012453	0.0767349
CsA102010-Oko012455	0.527985
CsA102012-Oko012456	1.05581
CsA102019-Oko012458	0.203097
CsA102022-Oko012459	1.85916
CsA102023-Oko012465	0.13845
CsA102024-Oko012466	0.461573
CsA102029-Oko012468	0.124858
CsA102030-Oko012469	0.102469
CsA102031-Oko012470	0.0657838
CsA102033-Oko012471	0.0699043
CsA102034-Oko012472	0.271155
CsA102035-Oko012473	1.95806
CsA102037-Oko012477	0.281247
CsA102038-Oko012478	0.179617
CsA102042-Oko012480	1.70613
CsA102045-Oko012482	0.0505658
CsA102046-Oko012483	0.149489
CsA102047-Oko012484	0.119187
CsA102048-Oko012487	0.524051
CsA102049-Oko012488	0.0724405
CsA102051-Oko012489	0.733604
CsA102055-Oko012490	0.179642
CsA102056-Oko012494	0.139687
CsA102061-Oko012495	0.301894
CsA102062-Oko012496	0.163722
CsA102064-Oko012497	0.170816
CsA102067-Oko012499	0.0600321
CsA102070-Oko012501	0.560061
CsA102073-Oko012502	0.739029
CsA102075-Oko012503	0.0787816
CsA102076-Oko012504	0.0731374
CsA102077-Oko012505	0.16602
CsA102079-Oko012506	0.0422593
CsA102080-Oko012507	0.221502
CsA102082-Oko012510	0.124841
CsA102084-Oko012513	0.171039
CsA102085-Oko012515	0.288337
CsA102087-Oko012518	0.12477
CsA102090-Oko012521	0.0802129
CsA102092-Oko012523	0.103992
CsA102093-Oko012525	0.339299
CsA102098-Oko012527	0.491394
CsA102099-Oko012529	0.113726
CsA102100-Oko012530	0.0773454
CsA102101-Oko012531	0.111281
CsA102105-Oko012534	0.0908951
CsA102107-Oko012536	0.0619561
CsA102114-Oko012537	0.267286
CsA102116-Oko012541	0.0685514
CsA102118-Oko012542	0.293361
CsA102119-Oko012544	0.123459
CsA102120-Oko012545	0.480034
CsA102122-Oko012547	0.498507
CsA102123-Oko012548	0.104019
CsA102128-Oko012550	0.110274
CsA102129-Oko012554	0.152323
CsA102135-Oko012557	0.0950855
CsA102155-Oko012566	0.942268
CsA102156-Oko012568	0.228106
CsA102158-Oko012569	0.338118
CsA102159-Oko012571	0.0730514
CsA102160-Oko012572	0.0751145
CsA102161-Oko012573	0.11421
CsA102164-Oko012575	0.0637912
CsA102165-Oko012577	0.150349
CsA102166-Oko012578	0.295695
CsA102167-Oko012581	0.142871
CsA102168-Oko012582	0.0804907
CsA102169-Oko012583	0.061194
CsA102173-Oko012585	0.302674
CsA102178-Oko012590	4.52848
CsA102181-Oko012592	0.248251
CsA102182-Oko012593	0.0820953
CsA102184-Oko012594	0.108175
CsA102185-Oko012595	0.237349
CsA102187-Oko012596	0.064795
CsA102188-Oko012597	0.202812
CsA102189-Oko012598	0.165006
CsA102190-Oko012599	0.0774647
CsA102191-Oko012600	1.23752
CsA102194-Oko012602	0.162119
CsA102199-Oko012603	0.14025
CsA102200-Oko012604	0.218051
CsA102202-Oko012606	0.101437
CsA102204-Oko012607	0.0682101
CsA102205-Oko012608	0.0843068
CsA102208-Oko012609	0.0586387
CsA102210-Oko012611	0.155856
CsA102213-Oko012614	0.242499
CsA102214-Oko012618	0.174609
CsA102217-Oko012623	0.0997973
CsA102218-Oko012624	0.198888
CsA102219-Oko012625	0.157831
CsA102220-Oko012626	0.183257
CsA102221-Oko012627	0.224418
CsA102223-Oko012633	0.226805
CsA102225-Oko012634	0.0534455
CsA102226-Oko012635	0.146124
CsA102227-Oko012636	0.0498965
CsA102230-Oko012637	0.109888
CsA102231-Oko012638	0.0755183
CsA102234-Oko012640	0.141268
CsA102235-Oko012644	0.238197
CsA102237-Oko012646	0.0602067
CsA102239-Oko012649	0.949796
CsA102240-Oko012650	0.0479353
CsA102241-Oko012651	0.0763959
CsA102245-Oko012652	0.477002
CsA102247-Oko012657	0.304919
CsA102248-Oko012658	0.0522139
CsA102249-Oko012661	0.0737624
CsA102250-Oko012662	0.0830289
CsA102251-Oko012664	2.76456
CsA102252-Oko012666	0.0594875
CsA102253-Oko012667	0.130315
CsA102254-Oko012669	0.0799127
CsA102255-Oko012670	0.067229
CsA102257-Oko012672	0.0856142
CsA102258-Oko012674	0.339424
CsA102259-Oko012677	0.577503
CsA102260-Oko012679	0.0637303
CsA102264-Oko012680	0.168781
CsA102265-Oko012682	0.358423
CsA102269-Oko012685	0.0924783
CsA102271-Oko012687	0.0675441
CsA102272-Oko012689	0.075608
CsA102273-Oko012690	0.134027
CsA102274-Oko012691	0.280881
CsA102275-Oko012693	0.312662
CsA102276-Oko012694	0.161068
CsA102278-Oko012695	0.239095
CsA102280-Oko012696	0.448484
CsA102282-Oko012698	0.207241
CsA102283-Oko012699	0.0826234
CsA102284-Oko012700	0.0552273
CsA102285-Oko012701	0.0952125
CsA102289-Oko012702	0.397275
CsA102291-Oko012703	0.0859703
CsA102293-Oko012704	0.042557
CsA102295-Oko012705	0.0495334
CsA102296-Oko012706	0.0763441
CsA102297-Oko012707	0.0943296
CsA102298-Oko012708	0.177976
CsA102299-Oko012709	0.209133
CsA102301-Oko012710	0.189806
CsA102302-Oko012711	0.0844883
CsA102305-Oko012712	0.209854
CsA102306-Oko012713	0.0685061
CsA102310-Oko012714	0.209974
CsA102312-Oko012716	0.0806968
CsA102314-Oko012719	0.0827933
CsA102315-Oko012721	0.114856
CsA102318-Oko012722	0.072513
CsA102319-Oko012723	0.0720604
CsA102324-Oko012724	0.130925
CsA102325-Oko012725	0.0774205
CsA102326-Oko012726	0.475627
CsA102327-Oko012728	0.376722
CsA102328-Oko012729	0.255962
CsA102329-Oko012730	0.0349059
CsA102331-Oko012731	0.260622
CsA102332-Oko012733	0.193287
CsA102333-Oko012734	0.0647202
CsA102334-Oko012735	0.291756
CsA102335-Oko012736	0.0983816
CsA102338-Oko012738	0.143816
CsA102340-Oko012744	0.0541293
CsA102341-Oko012745	0.154818
CsA102342-Oko012746	0.0413811
CsA102343-Oko012747	0.0642136
CsA102345-Oko012748	0.0704632
CsA102348-Oko012750	0.0519993
CsA102350-Oko012751	0.044768
CsA102352-Oko012752	0.0985043
CsA102354-Oko012753	0.082046
CsA102356-Oko012754	0.12369
CsA102360-Oko012758	0.0975293
CsA102362-Oko012759	0.105659
CsA102365-Oko012760	0.102846
CsA102367-Oko012761	0.0598854
CsA102368-Oko012762	0.13006
CsA102370-Oko012763	0.0608784
CsA102374-Oko012769	0.450036
CsA102377-Oko012771	0.886875
CsA102381-Oko012774	0.101513
CsA102382-Oko012775	0.0910382
CsA102383-Oko012776	0.113569
CsA102384-Oko012781	0.0905496
CsA102386-Oko012783	2.69138
CsA102388-Oko012784	0.0445733
CsA102390-Oko012787	0.653266
CsA102392-Oko012790	0.173686
CsA102394-Oko012792	0.0949829
CsA102395-Oko012793	0.395311
CsA102396-Oko012795	0.2696
CsA102397-Oko012796	0.249312
CsA102399-Oko012798	0.252354
CsA102400-Oko012799	0.344061
CsA102403-Oko012801	0.276698
CsA102404-Oko012803	0.621876
CsA102405-Oko012804	0.209186
CsA102406-Oko012805	0.0581863
CsA102410-Oko012806	0.771343
CsA102415-Oko012808	0.12702
CsA102416-Oko012809	0.0807738
CsA102417-Oko012810	0.0850061
CsA102418-Oko012811	0.111559
CsA102437-Oko012813	0.0634669
CsA102438-Oko012815	0.0813538
CsA102441-Oko012819	0.0893634
CsA102442-Oko012820	0.0452996
CsA102444-Oko012822	0.0678943
CsA102445-Oko012824	0.117193
CsA102446-Oko012825	0.0516649
CsA102447-Oko012826	0.146648
CsA102448-Oko012827	0.0706809
CsA102450-Oko012830	0.121238
CsA102451-Oko012832	0.0686109
CsA102454-Oko012834	0.0715024
CsA102455-Oko012836	3.63859
CsA102464-Oko012841	0.106781
CsA102471-Oko012846	0.597362
CsA102474-Oko012849	0.0543363
CsA102475-Oko012851	0.0650342
CsA102476-Oko012852	0.260121
CsA102477-Oko012854	0.5157
CsA102478-Oko012855	0.104758
CsA102480-Oko012856	0.19389
CsA102482-Oko012860	0.18095
CsA102483-Oko012861	0.0391821
CsA102484-Oko012863	0.0975602
CsA102487-Oko012866	0.0455882
CsA102488-Oko012868	0.0772234
CsA102491-Oko012869	0.541447
CsA102492-Oko012870	0.051788
CsA102493-Oko012871	0.106542
CsA102494-Oko012873	0.0702075
CsA102495-Oko012874	0.183646
CsA102496-Oko012876	0.189278
CsA102497-Oko012877	0.299385
CsA102498-Oko012878	0.202411
CsA102500-Oko012880	0.0801874
CsA102502-Oko012882	1.47129
CsA102503-Oko012883	0.0633557
CsA102504-Oko012884	0.082679
CsA102506-Oko012885	0.16454
CsA102508-Oko012886	0.064796
CsA102511-Oko012887	0.183714
CsA102512-Oko012888	0.0876273
CsA102513-Oko012889	0.775395
CsA102515-Oko012891	0.132447
CsA102516-Oko012892	0.304938
CsA102517-Oko012893	0.16614
CsA102521-Oko012894	0.619945
CsA102523-Oko012895	0.739327
CsA102524-Oko012896	0.268961
CsA102525-Oko012898	0.0664523
CsA102528-Oko012899	0.0985455
CsA102529-Oko012900	0.0371214
CsA102535-Oko012902	0.0601921
CsA102536-Oko012903	0.116647
CsA102537-Oko012904	0.0945526
CsA102538-Oko012905	0.389981
CsA102539-Oko012907	0.0839227
CsA102540-Oko012909	0.231487
CsA102544-Oko012910	0.256834
CsA102545-Oko012911	0.137387
CsA102546-Oko012912	0.129285
CsA102547-Oko012913	0.105207
CsA102548-Oko012914	0.076808
CsA102549-Oko012915	0.212178
CsA102550-Oko012916	0.0665536
CsA102551-Oko012917	0.513937
CsA102552-Oko012919	0.0777001
CsA102558-Oko012920	0.394861
CsA102560-Oko012922	0.0807611
CsA102561-Oko012923	0.0453861
CsA102562-Oko012924	0.0665523
CsA102563-Oko012925	0.193763
CsA102565-Oko012926	0.107074
CsA102567-Oko012930	0.0499663
CsA102568-Oko012935	0.107982
CsA102569-Oko012937	0.170711
CsA102571-Oko012938	0.0565799
CsA102572-Oko012940	0.0860657
CsA102573-Oko012942	0.298255
CsA102574-Oko012944	0.13998
CsA102575-Oko012947	0.0680109
CsA102576-Oko012949	0.0978933
CsA102579-Oko012952	0.0517639
CsA102580-Oko012953	0.143435
CsA102583-Oko012954	0.0921236
CsA102584-Oko012955	0.696358
CsA102586-Oko012956	0.142188
CsA102587-Oko012957	0.0842182
CsA102589-Oko012959	0.0547612
CsA102591-Oko012960	0.178807
CsA102592-Oko012961	0.239155
CsA102594-Oko012962	0.184743
CsA102608-Oko012965	0.179457
CsA102609-Oko012966	0.286442
CsA102611-Oko012967	0.204118
CsA102612-Oko012968	0.250692
CsA102615-Oko012970	0.702648
CsA102616-Oko012972	0.140075
CsA102617-Oko012973	0.196689
CsA102618-Oko012974	0.660505
CsA102619-Oko012975	0.289059
CsA102620-Oko012976	0.0708009
CsA102621-Oko012977	0.0821002
CsA102623-Oko012978	0.072348
CsA102625-Oko012979	0.0759775
CsA102626-Oko012980	0.120226
CsA102627-Oko012981	0.201723
CsA102629-Oko012983	0.0512471
CsA102630-Oko012985	0.0638633
CsA102631-Oko012986	0.0457377
[truncated: 25,583 more rows]

## Sheet: OkoA-CsoA_x0009_
OkoA-CsoA
Sequence	Ks
CsA100002-Oko010711	0.154384
CsA100003-Oko010712	0.0991805
CsA100005-Oko006610	3.82951
CsA100006-Oko019389	3.23349
CsA100008-Oko010714	0.23211
CsA100010-Oko010715	0.475541
CsA100010-Oko013930	3.94298
CsA100010-Oko028382	99
CsA100010-Oko042174	4.13061
CsA100011-Oko010716	0.0928219
CsA100011-Oko011695	4.19693
CsA100011-Oko042514	1.71643
CsA100015-Oko010718	0.519444
CsA100016-Oko010720	0.0876242
CsA100017-Oko006635	2.1504
CsA100017-Oko010721	0.0610161
CsA100017-Oko019383	3.53143
CsA100018-Oko010722	0.280869
CsA100019-Oko010723	0.0597312
CsA100019-Oko012736	2.05152
CsA100019-Oko013973	1.39502
CsA100020-Oko010724	0.090946
CsA100020-Oko011337	2.20308
CsA100020-Oko013971	1.07527
CsA100023-Oko011937	0.667723
CsA100024-Oko042227	3.55685
CsA100025-Oko013957	1.57342
CsA100026-Oko010725	0.158897
CsA100026-Oko012315	1.81543
CsA100026-Oko012735	2.20988
CsA100026-Oko013951	4.12178
CsA100026-Oko028402	4.09394
CsA100026-Oko039692	4.02448
CsA100027-Oko010726	0.240001
CsA100027-Oko013949	2.0385
CsA100028-Oko013950	3.83362
CsA100028-Oko042526	4.09867
CsA100031-Oko010729	0.640147
CsA100031-Oko011714	99
CsA100031-Oko013133	2.66981
CsA100031-Oko038894	2.87303
CsA100031-Oko042193	2.66586
CsA100032-Oko010730	0.301671
CsA100033-Oko010731	0.0495364
CsA100034-Oko010732	0.0252865
CsA100035-Oko010733	0.0662368
CsA100036-Oko013943	1.36894
CsA100037-Oko010734	0.062199
CsA100037-Oko048257	2.19799
CsA100040-Oko011139	4.10444
CsA100040-Oko014086	3.68537
CsA100040-Oko019838	1.82633
CsA100040-Oko019978	4.15059
CsA100040-Oko020154	1.91304
CsA100040-Oko028416	4.14131
CsA100040-Oko038454	3.10922
CsA100041-Oko013941	5.68429
CsA100042-Oko010735	0.342787
CsA100043-Oko006187	4.61064
CsA100043-Oko006469	4.30793
CsA100043-Oko006650	4.54939
CsA100043-Oko010736	0.111374
CsA100043-Oko010757	4.50669
CsA100043-Oko011360	4.35645
CsA100043-Oko011915	1.98824
CsA100043-Oko012721	4.66728
CsA100043-Oko013960	3.32366
CsA100043-Oko013985	2.11943
CsA100043-Oko014083	2.76283
CsA100043-Oko014109	1.8027
CsA100043-Oko017021	2.70742
CsA100043-Oko017160	4.49212
CsA100043-Oko018891	4.17784
CsA100043-Oko019363	2.05945
CsA100043-Oko019863	1.93254
CsA100043-Oko032235	4.42912
CsA100043-Oko039694	4.39472
CsA100043-Oko041869	2.14443
CsA100043-Oko048367	4.63627
CsA100044-Oko006180	3.70373
CsA100044-Oko006564	2.13156
CsA100044-Oko010737	0.144851
CsA100044-Oko011732	1.31138
CsA100044-Oko011902	1.83611
CsA100044-Oko014120	3.30456
CsA100044-Oko014217	3.216
CsA100044-Oko014268	2.60148
CsA100044-Oko017001	1.65896
CsA100044-Oko019023	1.83144
CsA100044-Oko020202	1.70237
CsA100044-Oko028436	3.4085
CsA100044-Oko040197	2.87044
CsA100044-Oko042194	3.24352
CsA100044-Oko042243	2.15562
CsA100044-Oko042547	1.69227
CsA100044-Oko048377	2.74346
CsA100045-Oko010738	0.0635224
CsA100046-Oko006563	4.2389
CsA100046-Oko010739	0.165462
CsA100046-Oko010769	4.1427
CsA100046-Oko011066	4.25085
CsA100046-Oko011184	4.16247
CsA100046-Oko011742	4.02428
CsA100046-Oko012328	4.25107
CsA100046-Oko013583	4.23603
CsA100046-Oko014027	4.10958
CsA100046-Oko014069	4.17765
CsA100046-Oko014261	3.80807
CsA100046-Oko014315	4.16919
CsA100046-Oko017033	4.17359
CsA100046-Oko017248	4.26049
CsA100046-Oko017858	3.69317
CsA100046-Oko019359	4.25858
CsA100046-Oko019615	99
CsA100046-Oko019984	4.22936
CsA100046-Oko020025	4.12319
CsA100046-Oko028589	3.7804
CsA100046-Oko028669	4.05933
CsA100046-Oko031975	3.76039
CsA100046-Oko032228	4.22143
CsA100046-Oko038572	3.88272
CsA100046-Oko040194	4.11861
CsA100046-Oko041596	3.83115
CsA100046-Oko042196	3.84405
CsA100046-Oko042268	4.25332
CsA100046-Oko042549	3.91637
CsA100046-Oko042747	4.17007
CsA100046-Oko044350	4.14393
CsA100046-Oko048297	99
CsA100047-Oko010740	0.0694278
CsA100047-Oko011738	5.19735
CsA100048-Oko005686	4.29505
CsA100048-Oko006478	99
CsA100048-Oko006552	99
CsA100048-Oko006736	4.07797
CsA100048-Oko011140	4.0141
CsA100048-Oko012340	4.32865
CsA100048-Oko012712	99
CsA100048-Oko013155	4.15709
CsA100048-Oko013592	4.11512
CsA100048-Oko013962	99
CsA100048-Oko014025	4.28685
CsA100048-Oko014260	4.19861
CsA100048-Oko018898	4.05638
CsA100048-Oko019006	4.00301
CsA100048-Oko019872	4.05271
CsA100048-Oko020168	4.19885
CsA100048-Oko028456	4.11922
CsA100048-Oko030191	4.14745
CsA100048-Oko040053	4.2192
CsA100048-Oko040607	4.15262
CsA100048-Oko041773	5.10782
CsA100048-Oko042152	4.07373
CsA100048-Oko042642	4.17278
CsA100048-Oko044342	4.28052
CsA100048-Oko048397	4.20834
CsA100049-Oko010741	0.213907
CsA100049-Oko042745	3.78195
CsA100049-Oko048320	3.97983
CsA100050-Oko015981	4.74963
CsA100050-Oko018999	4.75379
CsA100052-Oko028473	0.687866
CsA100053-Oko011063	3.89525
CsA100053-Oko013301	3.83378
CsA100053-Oko013930	2.10683
CsA100053-Oko014096	3.94842
CsA100053-Oko014126	3.97761
CsA100053-Oko017173	3.93002
CsA100053-Oko017235	3.97554
CsA100053-Oko018907	4.16034
CsA100053-Oko030200	3.86695
CsA100053-Oko032223	4.17453
CsA100053-Oko039709	3.92262
CsA100053-Oko040170	3.88043
CsA100054-Oko013306	5.03265
CsA100054-Oko019882	4.23212
CsA100054-Oko032216	4.15291
CsA100055-Oko006661	2.29896
CsA100055-Oko007001	1.34813
CsA100055-Oko010742	0.102074
CsA100055-Oko010772	4.7154
CsA100055-Oko011733	2.29504
CsA100055-Oko011739	2.23367
CsA100055-Oko012703	1.98728
CsA100055-Oko013317	2.07456
CsA100055-Oko014001	4.32324
CsA100055-Oko014021	2.17157
CsA100055-Oko014109	4.41754
CsA100055-Oko017039	4.74075
CsA100055-Oko017184	4.51944
CsA100055-Oko018917	2.14342
CsA100055-Oko018987	1.55749
CsA100055-Oko019356	2.09349
CsA100055-Oko019631	4.05982
CsA100055-Oko019993	4.71778
CsA100055-Oko020014	4.63497
CsA100055-Oko028492	2.30884
CsA100055-Oko028678	3.04619
CsA100055-Oko030594	1.52496
CsA100055-Oko031991	4.71429
CsA100055-Oko038479	1.96518
CsA100055-Oko038917	4.19707
CsA100055-Oko039716	1.78506
CsA100055-Oko040228	1.28157
CsA100055-Oko041598	4.70998
CsA100055-Oko042287	1.84098
CsA100055-Oko042722	2.33349
CsA100055-Oko047180	4.69714
CsA100055-Oko048324	3.11723
CsA100056-Oko005359	4.44532
CsA100056-Oko005692	4.578
CsA100056-Oko006533	4.49925
CsA100056-Oko007025	3.71289
CsA100056-Oko011162	4.58743
CsA100056-Oko011193	4.52829
CsA100056-Oko011742	4.27628
CsA100056-Oko012359	4.19634
CsA100056-Oko012700	4.44909
CsA100056-Oko013166	4.34709
CsA100056-Oko013338	4.24001
CsA100056-Oko013388	4.59796
CsA100056-Oko013615	4.10228
CsA100056-Oko014010	4.09035
CsA100056-Oko014079	4.56243
CsA100056-Oko014117	4.62253
CsA100056-Oko014218	4.5682
CsA100056-Oko014259	4.36024
CsA100056-Oko014306	3.01429
CsA100056-Oko016007	4.40402
CsA100056-Oko017016	4.45085
CsA100056-Oko017043	4.29703
CsA100056-Oko017229	4.60351
CsA100056-Oko017875	4.54973
CsA100056-Oko018984	4.334
CsA100056-Oko019379	4.32974
CsA100056-Oko020173	4.21331
CsA100056-Oko020215	4.3714
CsA100056-Oko028496	4.4687
CsA100056-Oko028611	4.25669
CsA100056-Oko028702	4.30362
CsA100056-Oko030204	4.50163
CsA100056-Oko030603	1.56814
CsA100056-Oko032001	4.57125
CsA100056-Oko038504	4.16983
CsA100056-Oko038580	4.30457
CsA100056-Oko038921	4.26141
CsA100056-Oko040048	4.53422
CsA100056-Oko040158	4.28195
CsA100056-Oko040387	4.44224
CsA100056-Oko041615	4.07675
CsA100056-Oko041790	4.42549
CsA100056-Oko041866	4.54926
CsA100056-Oko042650	4.4039
CsA100056-Oko042717	4.34876
CsA100056-Oko047185	4.39556
CsA100056-Oko048263	4.35727
CsA100056-Oko048330	4.17095
CsA100057-Oko010743	0.850714
CsA100057-Oko018970	5.21425
CsA100058-Oko010744	0.114467
CsA100059-Oko006154	4.94543
CsA100059-Oko006495	99
CsA100059-Oko006516	4.85769
CsA100059-Oko007048	3.20996
CsA100059-Oko011173	4.73425
CsA100059-Oko011369	4.62244
CsA100059-Oko011888	4.31299
CsA100059-Oko013632	4.52161
CsA100059-Oko013981	4.7685
CsA100059-Oko017886	4.59376
CsA100059-Oko018962	4.66446
CsA100059-Oko019352	99
CsA100059-Oko028619	3.65971
CsA100059-Oko040044	3.99377
CsA100059-Oko040219	4.87271
CsA100059-Oko040616	4.32061
CsA100059-Oko041802	99
CsA100059-Oko042212	4.35545
CsA100059-Oko042297	99
CsA100059-Oko042557	4.93779
CsA100059-Oko044323	4.51989
CsA100059-Oko048417	4.82171
CsA100060-Oko013928	3.44072
CsA100062-Oko005361	99
CsA100062-Oko010747	0.590422
CsA100067-Oko010712	99
CsA100067-Oko011717	99
CsA100067-Oko011833	3.45273
CsA100067-Oko014004	99
CsA100067-Oko014151	3.59562
CsA100067-Oko018939	3.51438
CsA100067-Oko020240	3.24653
CsA100067-Oko030613	3.11272
CsA100067-Oko038583	3.10495
CsA100067-Oko038930	99
CsA100067-Oko039728	3.50764
CsA100068-Oko006399	5.11915
CsA100068-Oko010749	0.0739998
CsA100068-Oko013649	5.10133
CsA100068-Oko032193	5.10311
CsA100068-Oko042126	5.19919
CsA100069-Oko013385	4.10917
CsA100069-Oko032170	4.19757
CsA100070-Oko005701	4.06854
CsA100070-Oko006731	99
CsA100070-Oko010750	0.138677
CsA100070-Oko011842	4.02831
CsA100070-Oko020009	4.10054
CsA100072-Oko010751	0.112634
CsA100073-Oko005725	99
CsA100073-Oko006506	99
CsA100073-Oko006662	3.02073
CsA100073-Oko011055	2.77066
CsA100073-Oko016008	2.91909
CsA100073-Oko019643	2.72956
CsA100073-Oko028726	2.63208
CsA100073-Oko032061	2.92567
CsA100073-Oko032296	2.83283
CsA100073-Oko038529	2.82736
CsA100073-Oko041639	99
CsA100073-Oko041821	2.82288
CsA100073-Oko041864	2.83511
CsA100073-Oko047202	2.78542
CsA100073-Oko048278	99
CsA100073-Oko048287	99
CsA100073-Oko048435	2.72772
CsA100074-Oko010754	0.183711
CsA100074-Oko040407	4.27974
CsA100075-Oko014128	2.45254
CsA100075-Oko040154	3.34076
CsA100076-Oko010755	0.0483202
CsA100078-Oko010756	0.368762
CsA100078-Oko020181	99
CsA100079-Oko010757	0.156603
CsA100079-Oko017910	99
CsA100079-Oko042705	3.50402
CsA100080-Oko005377	4.60343
CsA100080-Oko006412	4.46233
CsA100080-Oko006519	4.55008
CsA100080-Oko006688	3.80298
CsA100080-Oko006724	3.99902
CsA100080-Oko010736	3.94802
CsA100080-Oko010780	4.51895
CsA100080-Oko011218	4.5417
CsA100080-Oko011876	4.58207
CsA100080-Oko012380	4.2989
CsA100080-Oko013177	4.68677
CsA100080-Oko013340	4.65615
CsA100080-Oko013610	2.32021
CsA100080-Oko013985	4.42006
CsA100080-Oko014001	4.3316
CsA100080-Oko014083	4.61474
CsA100080-Oko014240	4.63719
CsA100080-Oko014248	2.09714
CsA100080-Oko014296	4.72022
CsA100080-Oko017021	2.57432
CsA100080-Oko017056	4.45366
CsA100080-Oko017203	4.29844
CsA100080-Oko017209	4.41472
CsA100080-Oko019363	4.79298
CsA100080-Oko019648	4.51581
CsA100080-Oko019887	4.10432
CsA100080-Oko019993	4.73735
CsA100080-Oko020014	4.71912
CsA100080-Oko028631	3.35112
CsA100080-Oko030205	2.79937
CsA100080-Oko032012	4.73666
CsA100080-Oko032063	4.09277
CsA100080-Oko038554	2.01523
CsA100080-Oko038601	4.72801
CsA100080-Oko038944	4.43085
CsA100080-Oko040624	4.70105
CsA100080-Oko041848	4.73969
CsA100080-Oko042213	4.69619
CsA100080-Oko042654	3.66314
CsA100080-Oko044315	4.79258
CsA100080-Oko048353	4.46548
CsA100081-Oko010758	4.2386
CsA100081-Oko013380	3.57079
CsA100081-Oko042323	3.48066
CsA100082-Oko042669	2.5725
CsA100083-Oko014019	4.14141
CsA100083-Oko028635	1.85859
CsA100083-Oko032294	4.23949
CsA100083-Oko042344	2.84404
CsA100083-Oko042694	4.01089
CsA100084-Oko010759	0.0630369
CsA100084-Oko032064	2.56066
CsA100085-Oko005379	4.84558
CsA100085-Oko006133	4.06856
CsA100085-Oko006420	4.85695
CsA100085-Oko006498	4.80337
CsA100085-Oko006533	4.84934
CsA100085-Oko006544	4.93274
CsA100085-Oko007072	4.56592
CsA100085-Oko010739	4.15693
CsA100085-Oko010760	0.194025
CsA100085-Oko010788	4.74837
CsA100085-Oko011037	4.23561
CsA100085-Oko011184	4.66191
CsA100085-Oko011238	4.78246
CsA100085-Oko011376	4.59588
CsA100085-Oko011702	4.10146
CsA100085-Oko012394	4.46489
CsA100085-Oko012487	3.9204
CsA100085-Oko013184	4.05352
CsA100085-Oko013361	4.90691
CsA100085-Oko013615	99
CsA100085-Oko013674	3.87944
CsA100085-Oko013981	4.61413
CsA100085-Oko014010	4.20402
CsA100085-Oko014027	4.81266
CsA100085-Oko014170	4.38199
CsA100085-Oko014242	4.61614
CsA100085-Oko016025	3.64173
CsA100085-Oko017076	4.89077
CsA100085-Oko017913	4.31261
CsA100085-Oko018962	4.71608
CsA100085-Oko019334	4.73509
CsA100085-Oko019667	99
CsA100085-Oko019984	4.86552
CsA100085-Oko020025	4.10759
CsA100085-Oko020185	4.53595
CsA100085-Oko028648	4.25928
CsA100085-Oko030623	4.29764
CsA100085-Oko032018	3.9901
CsA100085-Oko032076	4.52319
CsA100085-Oko032291	4.95033
CsA100085-Oko038572	4.28009
CsA100085-Oko038608	4.38319
CsA100085-Oko039732	4.42114
CsA100085-Oko040034	4.32168
CsA100085-Oko040194	4.76688
CsA100085-Oko040629	4.10076
CsA100085-Oko041648	4.10382
CsA100085-Oko041828	4.85425
CsA100085-Oko042119	4.04284
CsA100085-Oko042573	3.97178
CsA100085-Oko042687	4.30013
CsA100085-Oko044307	4.34223
CsA100085-Oko048297	4.00281
CsA100086-Oko010761	0.0592225
CsA100086-Oko020251	2.25821
CsA100087-Oko010762	0.453368
CsA100088-Oko010763	0.201923
CsA100089-Oko010764	0.0547591
CsA100089-Oko014255	2.1344
CsA100089-Oko042219	3.74568
CsA100090-Oko010765	0.0648821
CsA100090-Oko017924	3.84272
CsA100090-Oko032019	3.883
CsA100091-Oko010766	0.033128
CsA100093-Oko010767	0.0568836
CsA100093-Oko019320	3.96859
CsA100093-Oko032158	4.10967
CsA100093-Oko038964	4.14264
CsA100093-Oko039742	4.15798
CsA100093-Oko044293	4.04064
CsA100094-Oko006718	4.38646
CsA100094-Oko016034	4.3493
CsA100094-Oko048367	4.36508
CsA100095-Oko010768	0.332296
CsA100096-Oko005389	2.62891
CsA100096-Oko005732	4.22804
CsA100096-Oko006112	4.24816
CsA100096-Oko006442	3.94285
CsA100096-Oko006533	4.23582
CsA100096-Oko006544	4.44309
CsA100096-Oko006714	4.50135
CsA100096-Oko007082	1.96701
CsA100096-Oko010760	4.4017
CsA100096-Oko010769	0.159364
CsA100096-Oko011018	4.47355
CsA100096-Oko011193	4.37799
CsA100096-Oko011246	2.68477
CsA100096-Oko011380	2.39512
CsA100096-Oko011696	4.25139
CsA100096-Oko011857	4.31134
CsA100096-Oko011870	4.25923
CsA100096-Oko012402	4.34339
CsA100096-Oko012494	3.87244
CsA100096-Oko013025	3.84998
CsA100096-Oko013338	4.18507
CsA100096-Oko013361	4.19603
CsA100096-Oko013632	2.69562
CsA100096-Oko014027	4.26183
CsA100096-Oko014053	4.46637
CsA100096-Oko014095	4.55279
CsA100096-Oko014178	4.50484
CsA100096-Oko014242	4.25808
CsA100096-Oko014261	4.38669
CsA100096-Oko014295	4.22524
CsA100096-Oko016656	2.15875
CsA100096-Oko017033	4.30992
CsA100096-Oko017091	4.48677
CsA100096-Oko017229	4.45182
CsA100096-Oko018984	4.42431
CsA100096-Oko019359	4.26566
CsA100096-Oko019692	4.46432
CsA100096-Oko019906	4.16558
CsA100096-Oko019971	3.27802
CsA100096-Oko028669	4.27446
CsA100096-Oko028738	4.17574
CsA100096-Oko030227	4.40673
CsA100096-Oko032085	4.42785
CsA100096-Oko032274	4.27194
CsA100096-Oko038580	4.12034
CsA100096-Oko038614	4.15359
CsA100096-Oko038983	4.4675
CsA100096-Oko040022	4.48292
CsA100096-Oko040143	4.27957
CsA100096-Oko040179	4.23516
CsA100096-Oko040429	4.45063
CsA100096-Oko040647	4.40379
CsA100096-Oko041828	4.50014
CsA100096-Oko042114	3.82219
CsA100096-Oko042356	4.46624
CsA100096-Oko042584	2.99972
CsA100096-Oko042717	4.23047
CsA100096-Oko044287	4.261
CsA100096-Oko047205	4.09579
CsA100096-Oko048297	4.25647
CsA100096-Oko048450	4.44643
CsA100098-Oko014031	3.36365
CsA100098-Oko040658	3.56177
CsA100099-Oko040665	2.49882
CsA100100-Oko013971	0.636004
CsA100101-Oko006107	3.23811
CsA100101-Oko010770	4.81995
CsA100101-Oko011008	4.0894
CsA100101-Oko013686	4.41805
CsA100101-Oko013969	4.51297
CsA100101-Oko014131	4.45872
CsA100101-Oko017231	4.52701
CsA100101-Oko019950	4.44201
CsA100101-Oko042673	3.89006
CsA100101-Oko042718	4.09519
CsA100101-Oko048307	4.50147
CsA100101-Oko048393	4.52646
CsA100104-Oko006098	4.03864
CsA100104-Oko006444	3.88532
CsA100104-Oko006527	4.1936
CsA100104-Oko006718	4.16745
CsA100104-Oko010772	0.228476
CsA100104-Oko010780	3.98172
CsA100104-Oko011250	3.6146
CsA100104-Oko012496	4.07249
CsA100104-Oko013377	4.19005
CsA100104-Oko014185	4.13109
CsA100104-Oko014238	4.08134
CsA100104-Oko016047	4.19437
CsA100104-Oko017039	4.13219
CsA100104-Oko017184	3.84689
CsA100104-Oko018987	4.02375
CsA100104-Oko019356	4.14418
CsA100104-Oko019708	2.92313
CsA100104-Oko020258	4.1275
CsA100104-Oko028678	4.02726
CsA100104-Oko028741	4.03492
CsA100104-Oko030642	4.10268
CsA100104-Oko032102	4.13708
CsA100104-Oko032254	4.12875
CsA100104-Oko040012	4.06478
CsA100104-Oko040442	4.13144
CsA100104-Oko041667	4.05062
CsA100104-Oko041848	4.17218
CsA100104-Oko042365	4.05868
CsA100104-Oko042722	4.21375
CsA100106-Oko012505	99
CsA100106-Oko014096	3.40933
CsA100106-Oko017173	3.33807
CsA100106-Oko040170	3.34255
CsA100106-Oko041816	99
CsA100106-Oko042100	3.43975
CsA100108-Oko005406	2.42111
CsA100108-Oko005740	2.33136
CsA100108-Oko006072	2.99107
CsA100108-Oko006495	4.23926
CsA100108-Oko007092	4.34258
CsA100108-Oko010788	2.09712
CsA100108-Oko010804	2.11263
CsA100108-Oko011001	2.4586
CsA100108-Oko011270	4.48568
CsA100108-Oko011383	3.48566
CsA100108-Oko011857	3.13668
CsA100108-Oko012531	4.16909
CsA100108-Oko013028	3.95362
CsA100108-Oko013201	4.09024
CsA100108-Oko013330	4.28859
CsA100108-Oko014069	4.5069
CsA100108-Oko014153	4.47528
CsA100108-Oko016069	4.29181
CsA100108-Oko017043	1.93788
CsA100108-Oko017946	2.17272
CsA100108-Oko019299	3.12796
CsA100108-Oko019352	99
CsA100108-Oko019724	4.46861
CsA100108-Oko019929	3.97098
CsA100108-Oko020204	1.91033
CsA100108-Oko020263	4.0195
CsA100108-Oko032125	2.21218
CsA100108-Oko038618	2.19433
CsA100108-Oko040453	4.49097
CsA100108-Oko041866	4.53281
CsA100108-Oko042086	4.49931
CsA100108-Oko042376	4.14342
CsA100108-Oko042737	2.81379
CsA100108-Oko048299	2.23653
CsA100108-Oko048321	4.25471
CsA100108-Oko048417	4.49612
CsA100109-Oko011675	4.60303
CsA100109-Oko016083	99
CsA100109-Oko016661	99
CsA100111-Oko010773	0.225084
CsA100111-Oko032126	3.75435
CsA100112-Oko005423	4.42135
CsA100112-Oko006059	4.19989
CsA100112-Oko007095	3.9804
CsA100112-Oko010774	0.145303
CsA100112-Oko013655	3.82554
CsA100112-Oko013698	4.20337
CsA100112-Oko014159	4.11031
CsA100112-Oko014226	4.09449
CsA100112-Oko014273	4.33507
CsA100112-Oko017108	99
CsA100112-Oko028753	4.02374
CsA100112-Oko030238	3.84907
CsA100112-Oko040458	3.97291
CsA100112-Oko042074	4.2268
CsA100112-Oko042242	3.66718
CsA100112-Oko047207	3.84285
CsA100113-Oko006547	3.47278
CsA100113-Oko010775	0.0660992
CsA100113-Oko011400	3.25033
CsA100113-Oko012550	3.3992
CsA100113-Oko014270	3.45731
CsA100113-Oko019926	3.4194
CsA100113-Oko040002	2.57127
CsA100114-Oko006693	4.64033
CsA100114-Oko010776	0.209747
CsA100114-Oko012572	2.77291
CsA100114-Oko017244	3.61263
CsA100114-Oko019913	3.60836
CsA100114-Oko019947	3.64684
CsA100114-Oko032025	3.54649
CsA100114-Oko040141	3.67725
CsA100114-Oko040160	3.62975
CsA100114-Oko040467	3.58936
CsA100114-Oko047210	2.1793
CsA100116-Oko010777	0.041356
CsA100118-Oko017046	99
CsA100119-Oko010778	1.40279
CsA100120-Oko010779	0.0716812
CsA100121-Oko006469	1.98338
CsA100121-Oko006519	2.03265
CsA100121-Oko006688	2.06524
CsA100121-Oko010780	0.082224
CsA100121-Oko010809	2.05155
CsA100121-Oko011218	4.44989
CsA100121-Oko011865	3.84488
CsA100121-Oko013047	1.57125
CsA100121-Oko013317	2.34678
CsA100121-Oko014083	4.05409
CsA100121-Oko014109	2.22106
CsA100121-Oko014185	4.57005
CsA100121-Oko014296	2.02449
CsA100121-Oko017056	2.0725
CsA100121-Oko017160	2.75398
CsA100121-Oko017962	3.7916
CsA100121-Oko030652	4.59794
CsA100121-Oko032235	4.36842
CsA100121-Oko038601	3.15868
CsA100121-Oko041678	2.32827
CsA100121-Oko041886	4.39465
CsA100121-Oko042654	1.8433
CsA100121-Oko048324	1.69452
CsA100121-Oko048473	2.55065
CsA100122-Oko010781	0.0735304
CsA100123-Oko010783	0.0841759
CsA100124-Oko010784	0.150154
CsA100124-Oko019748	1.59715
CsA100125-Oko010785	0.119796
CsA100128-Oko010786	0.197684
CsA100128-Oko030259	4.10253
CsA100129-Oko010787	0.0507328
CsA100129-Oko012577	3.94166
CsA100129-Oko019011	3.87267
CsA100129-Oko020283	3.94538
CsA100129-Oko032027	3.82753
CsA100129-Oko041796	3.96865
CsA100129-Oko042244	3.69439
CsA100131-Oko005752	3.12749
CsA100131-Oko006035	3.81939
CsA100131-Oko006495	99
CsA100131-Oko010788	0.0818423
CsA100131-Oko010804	3.93784
CsA100131-Oko011660	3.90492
CsA100131-Oko011873	3.97633
CsA100131-Oko013051	3.95043
CsA100131-Oko013225	3.95409
CsA100131-Oko013674	2.62462
CsA100131-Oko013704	3.91551
CsA100131-Oko014095	1.70221
CsA100131-Oko014117	3.93799
CsA100131-Oko014259	3.73258
CsA100131-Oko016668	2.06694
CsA100131-Oko017076	3.99204
CsA100131-Oko019334	4.00402
CsA100131-Oko020220	2.963
CsA100131-Oko020289	1.80303
CsA100131-Oko028756	3.70792
CsA100131-Oko030659	3.89437
CsA100131-Oko032221	3.95969
CsA100131-Oko038608	3.96402
CsA100131-Oko040127	3.84158
CsA100131-Oko040143	3.77185
CsA100131-Oko040488	3.99381
CsA100131-Oko042752	3.74038
CsA100131-Oko047230	3.80651
CsA100131-Oko048321	3.97313
CsA100131-Oko048330	3.96746
CsA100131-Oko048477	3.95014
CsA100133-Oko010789	0.102084
CsA100134-Oko006680	3.9881
CsA100134-Oko010790	0.176417
CsA100136-Oko010791	1.96759
CsA100136-Oko013058	2.3731
CsA100139-Oko006513	2.39161
CsA100139-Oko010818	1.52791
CsA100139-Oko013692	1.99399
CsA100142-Oko010793	0.403623
CsA100145-Oko010795	0.0415997
CsA100145-Oko030680	1.4871
CsA100146-Oko010796	0.172751
CsA100147-Oko010827	0.142589
CsA100148-Oko010798	0.0705562
CsA100148-Oko028767	2.66249
CsA100149-Oko010799	0.0847698
CsA100150-Oko011882	3.60126
CsA100151-Oko010800	0.0878715
CsA100152-Oko010801	0.0746982
CsA100153-Oko010802	0.0616485
CsA100154-Oko010803	0.147559
CsA100154-Oko016693	4.39
CsA100155-Oko006495	99
CsA100155-Oko006501	3.37091
CsA100155-Oko010804	0.0615512
CsA100155-Oko011638	5.80925
CsA100155-Oko011888	4.16344
CsA100155-Oko013233	4.16539
CsA100155-Oko013704	4.36711
CsA100155-Oko013715	4.36608
CsA100155-Oko014117	2.7517
CsA100155-Oko019315	4.18088
CsA100155-Oko032221	4.35038
CsA100155-Oko038618	4.31496
CsA100155-Oko040127	4.2172
CsA100155-Oko048500	2.1012
CsA100156-Oko005578	1.81783
CsA100156-Oko005762	3.25082
CsA100156-Oko006661	3.01994
CsA100156-Oko010805	0.0930598
CsA100156-Oko014248	2.2713
CsA100156-Oko016703	5.53316
CsA100156-Oko032235	4.18923
CsA100156-Oko047253	2.55806
CsA100156-Oko048324	2.41344
CsA100156-Oko048353	4.39314
CsA100157-Oko010806	0.323601
CsA100159-Oko010807	0.0643216
CsA100160-Oko010808	0.205887
CsA100161-Oko010809	0.0621216
CsA100161-Oko010834	2.83992
CsA100161-Oko011444	2.16557
CsA100161-Oko013082	1.70165
CsA100162-Oko010810	0.28195
CsA100163-Oko010811	0.224871
CsA100163-Oko016712	3.34317
CsA100165-Oko010812	0.538687
CsA100166-Oko010813	0.0290323
CsA100168-Oko010814	0.739316
CsA100169-Oko010815	0.13141
CsA100169-Oko048327	3.9893
CsA100169-Oko048358	4.04484
CsA100170-Oko010816	0.0457529
CsA100171-Oko010817	0.0817373
CsA100171-Oko011451	2.03193
CsA100171-Oko011619	4.09038
CsA100171-Oko019313	3.1498
CsA100172-Oko006513	3.60832
CsA100172-Oko010818	0.0881021
CsA100173-Oko010819	0.523458
CsA100174-Oko010820	0.274051
CsA100175-Oko005602	4.03339
CsA100175-Oko005783	4.11908
CsA100175-Oko006469	4.15805
CsA100175-Oko006519	4.15504
CsA100175-Oko006650	2.7783
CsA100175-Oko011474	2.4429
CsA100175-Oko013091	4.13026
CsA100175-Oko014240	3.10791
CsA100175-Oko016737	4.16183
CsA100175-Oko032254	2.57473
CsA100175-Oko048353	3.8763
CsA100175-Oko048367	4.05605
CsA100176-Oko010822	0.35101
CsA100177-Oko010823	0.0754515
CsA100178-Oko010824	0.203029
CsA100179-Oko010825	0.142678
CsA100180-Oko011897	4.13069
CsA100181-Oko010826	0.435767
CsA100182-Oko010827	0.627574
CsA100184-Oko010828	0.0360804
CsA100185-Oko010829	0.0438676
CsA100186-Oko010830	0.0591479
CsA100187-Oko010831	0.486144
CsA100189-Oko010832	0.0529169
CsA100190-Oko005628	4.9947
CsA100190-Oko006444	1.87641
CsA100190-Oko006527	4.42034
CsA100190-Oko010833	0.310028
CsA100190-Oko011480	1.89515
CsA100190-Oko011915	1.86233
CsA100190-Oko013110	4.87805
CsA100190-Oko014238	4.7035
CsA100190-Oko017056	4.42935
CsA100190-Oko028678	4.46555
CsA100190-Oko042654	1.65858
CsA100190-Oko048367	4.70419
CsA100191-Oko010835	0.0930463
CsA100193-Oko010836	0.790708
CsA100193-Oko032269	3.57407
CsA100194-Oko010840	0.101588
CsA100195-Oko010841	1.41626
CsA100196-Oko010843	0.0796387
CsA100196-Oko011481	4.4763
CsA100198-Oko010845	0.116438
CsA100199-Oko010846	0.101833
CsA100200-Oko010847	0.0246233
CsA100201-Oko010849	0.303596
CsA100202-Oko010850	0.0485034
CsA100203-Oko010851	0.0616809
CsA100204-Oko010852	0.161818
CsA100206-Oko005652	4.26551
CsA100206-Oko011484	4.40062
CsA100206-Oko017043	1.05132
CsA100206-Oko028655	4.25299
CsA100206-Oko032274	4.10261
CsA100208-Oko010854	0.232558
CsA100208-Oko017041	99
CsA100209-Oko010855	0.0559157
CsA100210-Oko010856	0.0895507
CsA100213-Oko010857	0.0662513
CsA100214-Oko010858	0.110721
CsA100215-Oko005655	4.55012
CsA100215-Oko006442	3.77268
CsA100215-Oko006547	4.57063
CsA100215-Oko010859	0.0617873
CsA100215-Oko011937	2.71159
CsA100215-Oko028648	4.51933
CsA100215-Oko032275	4.59012
CsA100215-Oko042636	4.26658
CsA100218-Oko010861	0.121101
CsA100218-Oko017039	1.34114
CsA100219-Oko010862	0.0994416
CsA100220-Oko010863	0.0670798
CsA100222-Oko010865	0.0567848
CsA100222-Oko017037	2.35588
CsA100223-Oko010867	0.122044
CsA100224-Oko010869	0.115469
CsA100225-Oko010871	0.0879501
CsA100225-Oko032280	5.02462
CsA100226-Oko010872	0.165547
CsA100226-Oko015859	3.5181
CsA100226-Oko017036	1.66072
CsA100226-Oko032291	4.81244
CsA100227-Oko010873	0.268309
CsA100229-Oko010874	0.118301
CsA100229-Oko011491	4.56607
CsA100229-Oko017035	1.95342
CsA100229-Oko042614	3.67855
CsA100230-Oko010875	0.0664018
CsA100231-Oko010876	0.0703587
CsA100231-Oko040445	2.89922
CsA100233-Oko010877	0.0543562
CsA100233-Oko017033	1.19665
CsA100233-Oko028640	4.31233
CsA100235-Oko005675	1.86652
CsA100235-Oko010878	0.211943
CsA100238-Oko010879	0.66965
CsA100240-Oko010880	0.0529285
CsA100240-Oko017031	1.07917
CsA100241-Oko010881	0.0546684
CsA100241-Oko017030	1.23057
CsA100241-Oko020248	3.93063
CsA100241-Oko042608	4.85097
CsA100242-Oko010882	0.179099
CsA100244-Oko010883	0.0576535
CsA100245-Oko017028	1.04461
CsA100246-Oko010884	0.081673
CsA100246-Oko017027	3.08433
CsA100246-Oko042592	99
CsA100247-Oko010886	0.118999
CsA100248-Oko010887	0.0851703
CsA100249-Oko010888	0.21249
CsA100251-Oko017025	1.34365
CsA100251-Oko020242	4.17813
CsA100252-Oko010889	0.19959
CsA100252-Oko015867	4.20539
CsA100252-Oko017954	4.08784
CsA100253-Oko010890	0.124081
CsA100253-Oko017019	1.24539
CsA100254-Oko010891	0.111627
CsA100255-Oko010892	0.312321
CsA100255-Oko017018	2.01108
CsA100255-Oko041761	3.7386
CsA100256-Oko005692	4.15638
CsA100256-Oko010788	4.04269
CsA100256-Oko010893	0.0742487
CsA100256-Oko015879	3.99912
CsA100256-Oko015970	4.18413
CsA100256-Oko017016	1.24682
CsA100256-Oko017942	4.0558
CsA100256-Oko020220	4.09392
CsA100256-Oko028619	99
CsA100256-Oko028913	4.10425
CsA100256-Oko040453	4.06353
CsA100256-Oko042584	4.08013
CsA100258-Oko010895	0.0615458
CsA100259-Oko017014	1.21127
CsA100260-Oko010897	0.069599
CsA100261-Oko010898	0.226659
CsA100261-Oko017011	1.38533
CsA100262-Oko017010	1.85002
CsA100262-Oko019318	3.74081
CsA100262-Oko020198	4.34897
CsA100262-Oko040461	3.64772
CsA100262-Oko042566	1.52012
CsA100264-Oko010899	0.0624547
CsA100264-Oko017009	3.47278
CsA100266-Oko005352	2.45716
CsA100266-Oko010901	0.0732673
CsA100266-Oko015971	2.02538
CsA100266-Oko017923	2.27007
CsA100267-Oko010902	0.176262
CsA100267-Oko017000	3.84952
CsA100269-Oko042499	2.91646
CsA100270-Oko010903	0.0715716
CsA100270-Oko016987	0.827378
CsA100271-Oko010904	0.219892
CsA100271-Oko016984	0.644728
CsA100272-Oko015893	4.46229
CsA100273-Oko010905	0.297242
CsA100273-Oko015981	3.8613
CsA100273-Oko041757	99
CsA100274-Oko005359	4.56768
CsA100274-Oko005702	4.80984
CsA100274-Oko010769	4.25275
CsA100274-Oko010907	0.10203
CsA100274-Oko015902	4.60419
CsA100274-Oko016007	3.41547
CsA100274-Oko016981	4.03346
CsA100274-Oko020173	4.38028
CsA100274-Oko020185	4.65525
CsA100274-Oko028611	4.33896
CsA100274-Oko028899	4.70638
CsA100274-Oko040466	4.70221
CsA100274-Oko041737	4.79406
CsA100274-Oko042507	4.6385
CsA100274-Oko042557	4.78475
CsA100277-Oko016980	4.88323
CsA100279-Oko010909	3.25951
CsA100283-Oko010910	0.110079
CsA100283-Oko041735	5.26594
CsA100285-Oko010911	0.0433813
CsA100285-Oko028607	4.5425
CsA100287-Oko005379	3.11358
CsA100287-Oko010760	4.59189
CsA100287-Oko011742	3.08585
CsA100287-Oko016025	4.06095
CsA100287-Oko016977	1.25626
CsA100287-Oko017913	2.95399
CsA100287-Oko019334	4.69407
CsA100287-Oko020173	4.39669
CsA100287-Oko020185	4.71263
CsA100287-Oko028589	4.61193
CsA100287-Oko028886	4.1562
CsA100287-Oko040474	2.14546
CsA100287-Oko041828	4.66683
CsA100287-Oko042516	4.58791
CsA100287-Oko042549	4.16036
CsA100289-Oko010912	0.903756
CsA100289-Oko041833	4.05081
CsA100290-Oko010746	4.53641
CsA100291-Oko010916	0.219037
CsA100292-Oko010917	0.0533067
CsA100292-Oko019343	4.24321
CsA100292-Oko040485	2.92266
CsA100296-Oko010919	0.212367
CsA100297-Oko010920	0.0971156
CsA100297-Oko015926	2.87006
CsA100297-Oko028867	3.87231
CsA100297-Oko042531	3.33306
CsA100298-Oko016971	1.12798
CsA100298-Oko020189	2.6151
CsA100299-Oko010921	0.0624516
CsA100299-Oko016970	0.775
CsA100300-Oko041720	3.32607
CsA100301-Oko010922	0.0858714
CsA100302-Oko010923	0.15579
CsA100302-Oko016967	2.65776
CsA100304-Oko010925	0.28954
CsA100304-Oko016036	4.41558
CsA100304-Oko016966	1.73449
CsA100305-Oko010926	0.181074
CsA100306-Oko010927	0.106712
CsA100306-Oko016964	2.22706
CsA100306-Oko017912	4.0708
CsA100309-Oko010740	5.19845
CsA100309-Oko010929	0.103886
CsA100309-Oko011738	5.10563
CsA100309-Oko015929	3.17597
CsA100310-Oko010930	0.840772
CsA100312-Oko010931	1.1562
CsA100312-Oko016953	2.21737
CsA100313-Oko005400	3.86121
CsA100313-Oko011731	4.31827
CsA100313-Oko016058	3.96444
CsA100313-Oko020162	99
CsA100313-Oko041839	4.1754
CsA100315-Oko010933	0.128757
CsA100315-Oko016950	4.21289
CsA100316-Oko005406	4.22416
CsA100316-Oko006495	4.19325
CsA100316-Oko011729	4.35378
CsA100316-Oko015941	3.99534
CsA100316-Oko016069	4.26248
CsA100316-Oko017016	4.3915
CsA100316-Oko017898	4.32282
CsA100316-Oko019352	4.00819
CsA100316-Oko020204	4.22117
CsA100316-Oko028859	2.71983
CsA100316-Oko032221	4.30253
CsA100316-Oko040488	4.1929
CsA100316-Oko041717	4.39978
CsA100316-Oko041851	4.32697
CsA100316-Oko042557	4.30586
CsA100317-Oko010934	0.0832039
CsA100318-Oko010936	0.163642
CsA100318-Oko016944	1.28831
CsA100320-Oko006434	99
CsA100320-Oko010937	1.86503
CsA100320-Oko011720	99
CsA100320-Oko016942	3.92468
CsA100320-Oko042583	3.64775
CsA100321-Oko010940	0.109209
CsA100322-Oko006439	3.74824
CsA100322-Oko016940	0.867062
CsA100324-Oko016939	0.737553
CsA100326-Oko010943	0.0917904
CsA100328-Oko010944	0.136987
CsA100329-Oko010945	0.0907213
CsA100330-Oko004074	3.70441
CsA100330-Oko010946	0.161577
CsA100330-Oko011714	3.51739
CsA100330-Oko020100	3.66895
CsA100333-Oko010949	0.0643684
CsA100333-Oko016929	0.988617
CsA100333-Oko017030	4.83872
CsA100335-Oko005425	4.1723
CsA100335-Oko006442	3.95464
CsA100335-Oko010739	4.12451
CsA100335-Oko010950	0.180819
CsA100335-Oko011702	4.09741
CsA100335-Oko015950	3.97752
CsA100335-Oko016923	1.15496
CsA100335-Oko017033	3.13622
CsA100335-Oko017076	4.21583
CsA100335-Oko017896	4.19601
CsA100335-Oko020226	3.98323
CsA100335-Oko028847	4.18455
CsA100335-Oko032228	4.16393
CsA100335-Oko040895	4.18599
CsA100335-Oko041712	4.11407
CsA100335-Oko041866	4.22144
CsA100335-Oko042374	3.1814
CsA100335-Oko042584	4.10055
CsA100336-Oko010951	0.652478
CsA100336-Oko016915	1.48813
CsA100336-Oko042370	3.86162
CsA100339-Oko010954	0.229559
CsA100339-Oko016904	5.594
CsA100340-Oko010955	0.0745985
CsA100341-Oko006444	3.97885
CsA100341-Oko006519	1.96497
CsA100341-Oko010736	2.03584
CsA100341-Oko010956	0.0660948
CsA100341-Oko013091	2.41044
CsA100341-Oko017039	2.13719
CsA100341-Oko017056	2.11974
CsA100341-Oko019356	1.55111
CsA100341-Oko020095	1.87483
CsA100341-Oko032235	3.75136
CsA100341-Oko040081	2.42061
CsA100341-Oko040883	2.13715
CsA100341-Oko041886	4.40701
CsA100341-Oko042365	2.48969
CsA100342-Oko005433	3.64119
CsA100342-Oko010712	3.78218
CsA100342-Oko020240	3.95659
CsA100342-Oko041895	3.67986
CsA100342-Oko042596	3.62367
CsA100344-Oko004071	3.31799
CsA100344-Oko028829	99
CsA100344-Oko042364	2.13618
CsA100345-Oko010957	0.0963069
CsA100346-Oko010959	1.14636
CsA100346-Oko016903	3.92364
CsA100348-Oko010960	0.129558
CsA100348-Oko016898	3.12399
CsA100348-Oko042360	3.14226
CsA100350-Oko010961	0.0612517
CsA100352-Oko010962	0.0770957
CsA100353-Oko010963	0.144088
CsA100354-Oko010964	0.0605115
CsA100354-Oko016894	2.78254
CsA100356-Oko010965	0.0525813
CsA100357-Oko010966	0.0504462
CsA100357-Oko016893	1.37892
CsA100358-Oko040882	6.01234
CsA100359-Oko010967	0.178223
CsA100362-Oko010968	0.0805979
CsA100364-Oko006467	1.44585
CsA100364-Oko010969	0.0732162
CsA100364-Oko016887	0.777742
CsA100364-Oko040063	1.30555
CsA100366-Oko006469	4.15689
CsA100366-Oko006527	4.21012
CsA100366-Oko013110	4.18299
CsA100366-Oko017039	4.21639
CsA100366-Oko017056	4.2205
CsA100366-Oko019363	4.2582
CsA100366-Oko020088	4.2635
CsA100366-Oko020258	4.09798
CsA100366-Oko028678	4.13449
CsA100366-Oko032254	4.17904
CsA100366-Oko042287	4.19375
CsA100366-Oko047180	4.22263
CsA100367-Oko010970	0.0276759
CsA100368-Oko010971	0.0460745
CsA100369-Oko004052	99
CsA100369-Oko013133	3.67825
CsA100369-Oko017066	3.17868
CsA100369-Oko017668	3.64912
CsA100369-Oko020239	3.50252
CsA100369-Oko042345	3.65285
CsA100370-Oko010972	0.0482241
CsA100370-Oko016886	1.34612
CsA100370-Oko028691	3.70044
CsA100371-Oko010973	1.0692
CsA100373-Oko010975	0.115942
CsA100374-Oko010977	0.178561
CsA100374-Oko020270	1.67925
CsA100376-Oko010978	2.61283
CsA100379-Oko020086	2.41514
CsA100379-Oko040858	2.93277
CsA100379-Oko047182	2.21503
CsA100380-Oko010982	0.175404
CsA100380-Oko011042	3.66948
CsA100380-Oko016880	3.18159
CsA100383-Oko010983	0.0574311
CsA100384-Oko004682	4.31728
CsA100384-Oko006478	4.52396
CsA100384-Oko006552	4.27823
CsA100384-Oko010984	0.0585704
CsA100384-Oko013155	4.39517
CsA100384-Oko017726	4.40512
CsA100384-Oko019365	4.36117
CsA100384-Oko019665	4.32865
CsA100384-Oko020168	4.45847
CsA100384-Oko028849	4.44074
CsA100384-Oko032278	4.35759
CsA100384-Oko040053	2.66728
CsA100385-Oko015931	3.65114
CsA100386-Oko016876	1.64032
CsA100387-Oko010986	0.145729
CsA100390-Oko016875	1.33043
CsA100391-Oko010987	0.0516498
CsA100391-Oko032307	4.49591
CsA100392-Oko010988	0.106296
CsA100392-Oko011034	4.01833
CsA100392-Oko017036	4.04155
CsA100392-Oko042271	4.11058
CsA100394-Oko010990	0.253146
CsA100394-Oko017033	2.41247
CsA100394-Oko028613	2.35472
CsA100395-Oko004030	4.23207
CsA100395-Oko006495	4.06473
CsA100395-Oko010991	0.0614059
CsA100395-Oko011018	4.2572
CsA100395-Oko013172	2.37543
CsA100395-Oko015501	4.25233
CsA100395-Oko016774	1.94247
CsA100395-Oko017076	2.67736
CsA100395-Oko017664	4.28995
CsA100395-Oko017716	4.27593
CsA100395-Oko018251	3.06791
CsA100395-Oko019040	3.79783
CsA100395-Oko020220	3.95263
CsA100395-Oko020289	3.59181
CsA100395-Oko028619	3.88639
CsA100395-Oko028708	4.25386
CsA100395-Oko028859	3.92092
CsA100395-Oko032300	3.63701
CsA100395-Oko038573	2.86963
CsA100395-Oko040855	4.28259
CsA100395-Oko041737	4.23792
CsA100395-Oko042327	2.64622
CsA100395-Oko047255	4.27129
CsA100396-Oko010992	0.0595967
CsA100397-Oko004028	4.49168
CsA100397-Oko006498	4.57305
CsA100397-Oko006561	4.42325
CsA100397-Oko010993	0.131651
CsA100397-Oko011001	4.68186
CsA100397-Oko016869	4.34954
CsA100397-Oko017913	4.27001
CsA100397-Oko019672	4.21106
CsA100397-Oko020085	4.60686
CsA100397-Oko020173	4.25912
CsA100397-Oko032291	4.61058
CsA100397-Oko042507	4.39573
CsA100397-Oko047185	4.43434
CsA100398-Oko004659	3.59414
CsA100398-Oko010995	0.070314
CsA100398-Oko013178	3.7437
CsA100398-Oko020083	3.47313
CsA100399-Oko042312	4.11773
CsA100400-Oko004014	3.77509
CsA100400-Oko006511	4.05632
CsA100400-Oko010996	0.109712
CsA100400-Oko019050	3.9559
CsA100400-Oko020217	3.76528
CsA100400-Oko028723	3.62736
CsA100400-Oko038593	3.31939
CsA100400-Oko047196	3.50526
CsA100401-Oko010997	0.081066
CsA100401-Oko015477	4.51297
CsA100402-Oko010998	0.058629
CsA100402-Oko016868	0.920308
CsA100404-Oko016866	0.97149
CsA100404-Oko042308	4.16224
CsA100404-Oko047240	4.12746
CsA100405-Oko010999	0.0568731
CsA100405-Oko014197	4.48507
CsA100405-Oko016861	4.41076
CsA100407-Oko011000	0.582545
CsA100408-Oko016859	1.69714
CsA100408-Oko017904	3.69318
CsA100408-Oko041739	3.41311
CsA100409-Oko004657	4.52996
CsA100409-Oko006516	3.15408
CsA100409-Oko006563	4.7841
CsA100409-Oko010993	4.64179
CsA100409-Oko011001	0.0864693
CsA100409-Oko013184	4.3388
CsA100409-Oko015463	4.79946
CsA100409-Oko015950	4.11905
CsA100409-Oko016799	4.78021
CsA100409-Oko016858	1.02329
CsA100409-Oko017078	2.53958
CsA100409-Oko017643	4.78365
CsA100409-Oko017708	4.17625
CsA100409-Oko017896	4.74933
CsA100409-Oko018259	4.19558
CsA100409-Oko019379	4.63587
CsA100409-Oko019692	4.70584
CsA100409-Oko020057	4.1732
CsA100409-Oko020185	4.75709
CsA100409-Oko020215	4.82197
CsA100409-Oko020293	4.22905
CsA100409-Oko028628	2.1643
CsA100409-Oko028738	5.01298
CsA100409-Oko032275	4.78737
CsA100409-Oko032291	4.82598
CsA100409-Oko038596	4.60502
CsA100409-Oko040049	4.77424
CsA100409-Oko040853	4.6537
CsA100409-Oko042268	4.62073
CsA100409-Oko042527	4.15575
CsA100409-Oko044307	4.69103
CsA100409-Oko047205	4.80411
CsA100409-Oko047238	4.65826
CsA100411-Oko016855	2.05444
CsA100412-Oko011002	0.0542662
CsA100412-Oko016803	4.85435
CsA100412-Oko017023	2.05951
CsA100412-Oko019057	1.97812
CsA100412-Oko020196	4.87033
CsA100412-Oko042299	2.09817
CsA100412-Oko042534	2.72847
CsA100413-Oko011003	0.129156
CsA100413-Oko042290	99
CsA100415-Oko011004	0.119341
CsA100415-Oko016850	3.71909
CsA100415-Oko028640	4.0191
CsA100415-Oko042536	3.89106
CsA100416-Oko011005	0.107584
CsA100417-Oko011006	0.124043
CsA100417-Oko016845	3.87489
CsA100417-Oko020211	3.85263
CsA100418-Oko004648	0.99917
CsA100418-Oko011007	0.0299539
CsA100419-Oko011008	0.244678
CsA100419-Oko028877	4.0441
CsA100419-Oko038602	4.43795
CsA100419-Oko040832	4.07979
CsA100420-Oko017088	3.5568
CsA100421-Oko011009	0.162313
CsA100422-Oko011010	0.0458512
CsA100423-Oko011011	0.0784345
CsA100424-Oko011012	0.328516
CsA100424-Oko017015	3.8111
CsA100424-Oko041761	3.77757
CsA100426-Oko004011	99
CsA100426-Oko016742	3.24633
CsA100427-Oko011013	0.52833
CsA100427-Oko016840	1.71196
CsA100427-Oko028883	1.42846
CsA100428-Oko011014	0.786199
CsA100428-Oko016836	2.74858
CsA100429-Oko011015	0.117364
CsA100430-Oko004007	2.85144
CsA100430-Oko004647	3.70176
CsA100430-Oko006564	3.35046
CsA100430-Oko013633	3.13649
CsA100430-Oko014217	3.15041
CsA100430-Oko015450	3.53654
CsA100430-Oko015954	3.57441
CsA100430-Oko016745	3.47917
CsA100430-Oko017001	3.68171
CsA100430-Oko017094	3.33232
CsA100430-Oko020202	3.56112
CsA100430-Oko028754	3.34671
CsA100430-Oko028888	3.47246
CsA100430-Oko042243	3.55567
CsA100430-Oko042547	3.37695
CsA100430-Oko047236	2.02055
CsA100430-Oko047338	3.64929
CsA100431-Oko016830	1.93178
CsA100433-Oko011017	0.674461
CsA100433-Oko016828	1.34572
CsA100433-Oko028893	4.00499
CsA100434-Oko005652	2.33266
CsA100434-Oko006576	2.31738
CsA100434-Oko010772	4.45075
CsA100434-Oko010991	4.18114
CsA100434-Oko011018	0.340024
CsA100434-Oko013201	4.00049
CsA100434-Oko013632	4.38173
CsA100434-Oko015970	4.39034
CsA100434-Oko017626	4.08587
CsA100434-Oko017683	1.66996
CsA100434-Oko017886	4.41759
CsA100434-Oko018270	4.32029
CsA100434-Oko019060	1.89632
CsA100434-Oko019709	4.43885
CsA100434-Oko020204	4.27431
CsA100434-Oko028655	4.19529
CsA100434-Oko028756	3.85896
CsA100434-Oko032274	4.17233
CsA100434-Oko032300	4.18839
CsA100434-Oko038608	4.29238
CsA100434-Oko040034	1.89052
CsA100434-Oko042557	4.39601
CsA100434-Oko044322	4.26776
CsA100434-Oko047230	4.43397
CsA100436-Oko011021	0.108101
CsA100436-Oko016814	3.39748
CsA100437-Oko011022	0.0865374
CsA100438-Oko011023	0.11546
CsA100438-Oko016825	1.61934
CsA100439-Oko011024	0.170343
CsA100440-Oko011025	0.0795793
CsA100442-Oko003984	4.11474
CsA100442-Oko011026	0.520803
CsA100442-Oko013630	2.53406
CsA100442-Oko015434	4.17668
CsA100442-Oko016822	1.41683
CsA100442-Oko017095	3.25226
CsA100442-Oko020198	1.31525
CsA100442-Oko028674	4.57697
CsA100442-Oko032312	7.02347
CsA100442-Oko038609	3.74279
CsA100442-Oko041779	1.77587
CsA100442-Oko042566	3.9297
CsA100445-Oko011027	0.322171
CsA100445-Oko016815	1.83973
CsA100445-Oko017616	3.90143
CsA100446-Oko011028	0.333534
CsA100446-Oko028908	1.00085
CsA100447-Oko011030	0.152707
CsA100447-Oko014231	3.60664
CsA100447-Oko028910	3.69147
CsA100448-Oko005667	3.85911
CsA100448-Oko006588	3.83716
CsA100448-Oko011032	0.324777
CsA100448-Oko016809	3.5863
CsA100448-Oko018296	3.75978
CsA100448-Oko028679	4.05067
CsA100448-Oko032273	3.97947
CsA100448-Oko044333	3.84068
CsA100450-Oko016807	3.80084
CsA100451-Oko011033	0.0931236
CsA100452-Oko011034	0.214974
CsA100453-Oko004631	4.20586
CsA100453-Oko010988	4.02637
CsA100453-Oko015990	4.36915
CsA100453-Oko016805	1.44883
CsA100453-Oko017609	4.43929
CsA100453-Oko018312	4.1435
CsA100453-Oko019716	4.48936
CsA100453-Oko020195	4.04442
CsA100453-Oko032326	4.51221
CsA100453-Oko040026	4.62036
CsA100453-Oko047352	4.16258
CsA100455-Oko011035	0.234381
CsA100456-Oko003967	4.42852
CsA100456-Oko010769	4.28176
CsA100456-Oko011037	0.12566
CsA100456-Oko013225	4.38697
CsA100456-Oko013615	4.06698
CsA100456-Oko014242	4.35333
CsA100456-Oko015422	4.3929
CsA100456-Oko016751	4.42512
CsA100456-Oko016832	4.2679
CsA100456-Oko016977	4.32253
CsA100456-Oko017604	4.31528
CsA100456-Oko017664	3.04325
CsA100456-Oko017875	4.44491
CsA100456-Oko018333	4.04549
CsA100456-Oko019061	4.36727
CsA100456-Oko020185	4.33673
CsA100456-Oko020215	1.84664
CsA100456-Oko028702	4.25285
CsA100456-Oko028913	4.10219
CsA100456-Oko032263	4.36811
CsA100456-Oko038614	4.17273
CsA100456-Oko040022	2.47084
CsA100456-Oko041790	4.39465
CsA100456-Oko042217	4.20911
CsA100456-Oko042573	4.2518
CsA100456-Oko047205	4.28956
CsA100456-Oko047255	4.38421
CsA100456-Oko047367	4.02328
CsA100457-Oko011039	0.158015
CsA100457-Oko016801	2.29589
CsA100458-Oko011040	0.0571257
CsA100458-Oko016800	1.85579
CsA100458-Oko020235	3.9513
CsA100458-Oko047190	4.02181
CsA100460-Oko011041	0.0882528
CsA100461-Oko010982	3.76064
CsA100461-Oko011042	0.0455326
CsA100462-Oko011043	0.143243
CsA100464-Oko011045	0.0852886
CsA100464-Oko015409	4.61342
CsA100464-Oko016787	2.57665
CsA100465-Oko011047	0.0470951
CsA100468-Oko011048	0.0698727
CsA100468-Oko016782	1.0042
CsA100469-Oko011049	0.084266
CsA100469-Oko016776	3.88355
CsA100470-Oko004624	3.89139
CsA100470-Oko005686	4.08869
CsA100470-Oko013592	3.95349
CsA100470-Oko018352	4.10908
CsA100470-Oko019068	4.15111
CsA100470-Oko040013	3.89413
CsA100470-Oko044342	4.1314
CsA100472-Oko019722	4.1315
CsA100472-Oko047383	3.83382
CsA100475-Oko011050	0.0836074
CsA100477-Oko003953	4.95739
CsA100477-Oko004601	4.16814
CsA100477-Oko005702	4.18158
CsA100477-Oko010760	4.11193
CsA100477-Oko013569	4.1644
CsA100477-Oko014259	3.95466
CsA100477-Oko015392	4.11983
CsA100477-Oko016007	4.02377
CsA100477-Oko016764	99
CsA100477-Oko016771	3.98441
CsA100477-Oko016840	99
CsA100477-Oko017643	4.12781
CsA100477-Oko017858	3.94567
CsA100477-Oko019079	3.94414
CsA100477-Oko019285	4.00355
CsA100477-Oko019723	3.96832
CsA100477-Oko020173	4.08648
CsA100477-Oko028708	2.59687
CsA100477-Oko040003	4.07539
CsA100477-Oko041807	4.1892
CsA100477-Oko042196	3.9511
CsA100477-Oko042584	1.89007
CsA100477-Oko044350	4.1654
CsA100477-Oko047185	2.14998
CsA100477-Oko047405	4.04114
CsA100478-Oko011051	0.0793081
CsA100479-Oko020168	3.79315
CsA100480-Oko017639	3.57632
CsA100482-Oko011052	0.342764
CsA100487-Oko011053	0.195766
CsA100487-Oko044360	4.14856
CsA100489-Oko018371	4.40176
CsA100490-Oko011054	0.0645585
CsA100490-Oko016770	0.705702
CsA100491-Oko003949	99
CsA100491-Oko004582	3.77387
CsA100491-Oko005725	99
CsA100491-Oko010752	3.67506
CsA100491-Oko011055	0.317607
CsA100491-Oko016008	3.65388
CsA100491-Oko017852	3.82862
CsA100491-Oko019297	3.90808
CsA100491-Oko041821	99
CsA100491-Oko044364	3.63603
CsA100491-Oko047427	3.63842
CsA100493-Oko011056	0.389598
CsA100495-Oko005727	4.08464
CsA100495-Oko011057	0.24412
CsA100495-Oko014263	4.0443
CsA100495-Oko028721	4.10077
CsA100496-Oko011058	0.05494
CsA100497-Oko011059	0.0431453
CsA100498-Oko011061	0.156158
CsA100500-Oko011062	0.799653
CsA100501-Oko010741	4.08867
CsA100501-Oko011063	0.151852
CsA100501-Oko013562	3.79931
CsA100501-Oko014126	99
CsA100501-Oko016765	3.61853
CsA100501-Oko042174	4.13098
CsA100501-Oko047447	3.73129
CsA100503-Oko011064	0.116409
CsA100504-Oko004559	3.67832
CsA100504-Oko011065	0.224563
CsA100504-Oko014275	3.76833
CsA100504-Oko031808	3.56429
CsA100505-Oko014142	3.91809
CsA100507-Oko004538	2.86119
CsA100507-Oko005732	4.69038
CsA100507-Oko010739	4.44553
CsA100507-Oko011066	0.0836687
CsA100507-Oko011193	4.36585
CsA100507-Oko013548	3.73565
CsA100507-Oko014153	2.89022
CsA100507-Oko014295	4.58429
CsA100507-Oko016025	4.15978
CsA100507-Oko016751	1.2218
CsA100507-Oko016771	4.68005
CsA100507-Oko016840	4.69289
CsA100507-Oko019315	4.24615
CsA100507-Oko031805	4.66015
CsA100507-Oko041828	3.97726
CsA100507-Oko042172	4.75915
CsA100507-Oko047448	4.73596
CsA100508-Oko011067	0.174899
CsA100509-Oko016746	1.34258
CsA100510-Oko011068	2.65903
CsA100511-Oko011069	0.0534143
CsA100511-Oko016791	1.93277
CsA100515-Oko016744	2.19148
CsA100515-Oko028723	3.48828
CsA100516-Oko011070	0.0713229
CsA100520-Oko019328	5.25804
CsA100522-Oko011073	0.0674171
CsA100523-Oko016740	2.65893
CsA100524-Oko010723	2.21157
CsA100529-Oko011080	0.436746
CsA100529-Oko016731	3.47564
CsA100533-Oko005740	4.28541
CsA100533-Oko011184	4.55975
CsA100533-Oko014170	4.38793
CsA100533-Oko014306	4.55932
CsA100533-Oko016799	4.61098
CsA100533-Oko016858	4.69267
CsA100533-Oko019352	99
CsA100533-Oko028738	4.47737
CsA100533-Oko031796	4.40048
CsA100534-Oko011084	0.090304
CsA100536-Oko011085	0.0589769
CsA100537-Oko031777	2.48014
CsA100543-Oko011086	0.0852885
CsA100543-Oko016713	1.2549
CsA100544-Oko011173	4.6538
CsA100544-Oko014175	4.54656
CsA100544-Oko014315	4.6972
CsA100544-Oko031762	4.71518
CsA100544-Oko040629	4.29758
CsA100545-Oko011087	0.0788633
CsA100545-Oko014178	4.68146
CsA100545-Oko016612	4.72305
CsA100545-Oko016869	4.70421
CsA100545-Oko019359	3.30865
CsA100545-Oko031758	4.58354
CsA100545-Oko041545	4.7002
CsA100546-Oko011089	0.0679095
CsA100546-Oko016709	0.73394
CsA100547-Oko011090	0.053147
CsA100547-Oko016708	1.09605
CsA100548-Oko011091	0.137485
CsA100549-Oko011093	0.0602507
CsA100549-Oko014199	0.236721
CsA100550-Oko011094	0.0762006
CsA100550-Oko016702	1.7416
CsA100551-Oko011095	0.0928423
CsA100551-Oko016701	1.09263
CsA100552-Oko011096	0.0889401
CsA100553-Oko011098	0.0498595
CsA100554-Oko011099	0.0770116
CsA100555-Oko011100	0.0562004
CsA100555-Oko014219	4.68903
CsA100555-Oko016803	4.61201
CsA100555-Oko016878	4.81058
CsA100555-Oko019378	2.0579
CsA100556-Oko016696	3.39461
CsA100557-Oko011101	0.248567
CsA100558-Oko041541	1.4777
CsA100560-Oko011103	0.46366
CsA100560-Oko014012	3.90449
CsA100560-Oko016690	2.31227
CsA100560-Oko031756	4.11361
CsA100560-Oko040084	3.91297
CsA100561-Oko011104	0.770786
CsA100562-Oko006040	2.85527
CsA100563-Oko016684	1.30925
CsA100565-Oko004598	4.19243
CsA100565-Oko011105	0.129524
CsA100565-Oko011162	4.70093
CsA100565-Oko016619	4.18045
CsA100565-Oko016883	4.18173
CsA100565-Oko040647	4.1135
CsA100568-Oko013810	4.03283
CsA100568-Oko016707	4.11139
CsA100568-Oko019398	3.96455
CsA100568-Oko031730	3.9898
CsA100569-Oko011107	0.0800361
CsA100570-Oko011108	1.04444
CsA100572-Oko011110	0.0636227
CsA100573-Oko011111	0.191948
CsA100573-Oko012357	4.49177
CsA100573-Oko016683	4.33944
CsA100573-Oko019970	4.39773
CsA100574-Oko011112	0.072597
CsA100575-Oko040649	3.89291
CsA100578-Oko011114	0.160897
CsA100579-Oko004600	3.43303
CsA100579-Oko011115	0.0640386
CsA100579-Oko011218	1.65206
CsA100579-Oko019751	1.45114
CsA100579-Oko031562	1.39698
CsA100579-Oko040081	1.96799
CsA100579-Oko041534	4.50514
CsA100580-Oko011116	0.0555944
CsA100580-Oko016676	1.1381
CsA100580-Oko016708	4.98885
CsA100580-Oko042489	2.21828
CsA100581-Oko011146	4.20316
CsA100581-Oko014026	4.22193
CsA100581-Oko016642	4.14877
CsA100581-Oko016891	4.23451
CsA100582-Oko006043	4.0367
CsA100582-Oko011117	0.144513
CsA100582-Oko013803	4.05185
CsA100582-Oko016902	4.03937
CsA100585-Oko011118	0.129046
CsA100585-Oko014045	3.90747
CsA100585-Oko016672	4.19707
CsA100585-Oko019734	99
CsA100586-Oko011119	0.0365423
CsA100586-Oko016670	1.45563
CsA100587-Oko011121	0.0589799
CsA100587-Oko012364	4.59155
CsA100587-Oko016667	0.908076
CsA100588-Oko011123	0.106675
CsA100589-Oko004606	3.60062
CsA100589-Oko016665	1.68805
CsA100590-Oko016663	1.88679
CsA100591-Oko011125	0.0677599
CsA100591-Oko011131	4.10774
CsA100591-Oko011214	1.87511
CsA100591-Oko012371	3.0875
CsA100591-Oko016651	4.54943
CsA100591-Oko016662	0.818431
CsA100591-Oko031564	2.84916
CsA100592-Oko006459	3.72865
CsA100592-Oko010920	3.71126
CsA100592-Oko011126	0.0745345
CsA100592-Oko014008	4.30045
CsA100592-Oko016660	1.94256
CsA100592-Oko040067	3.69841
CsA100592-Oko042503	3.77202
CsA100593-Oko010901	2.30142
CsA100593-Oko017295	4.33494
CsA100593-Oko019967	4.25812
CsA100593-Oko031574	4.18042
CsA100594-Oko011129	0.391424
CsA100594-Oko016658	3.57153
CsA100594-Oko017299	3.71162
CsA100595-Oko011130	0.149056
CsA100597-Oko005412	4.13358
CsA100597-Oko011125	4.25288
CsA100597-Oko011131	0.568213
CsA100597-Oko013797	4.09274
CsA100597-Oko016651	3.18717
CsA100597-Oko016662	4.23951
CsA100597-Oko041521	3.94923
CsA100598-Oko004610	1.29635
CsA100598-Oko011132	0.103496
CsA100598-Oko016650	1.30014
CsA100600-Oko040665	3.99699
CsA100601-Oko011133	0.389398
CsA100601-Oko030556	4.23932
CsA100602-Oko004014	99
CsA100602-Oko004617	99
CsA100602-Oko016649	3.38064
CsA100602-Oko016723	3.29827
CsA100603-Oko006053	2.95036
CsA100603-Oko011134	0.101363
CsA100603-Oko016648	1.84959
CsA100605-Oko011136	0.0724101
CsA100605-Oko014071	2.32871
CsA100606-Oko011138	0.95328
CsA100608-Oko011139	0.0874952
CsA100610-Oko004015	99
CsA100610-Oko004624	3.92731
CsA100610-Oko006478	4.25405
CsA100610-Oko010984	4.37758
CsA100610-Oko011140	0.291257
CsA100610-Oko011197	4.10128
CsA100610-Oko012391	4.07852
CsA100610-Oko013722	3.84744
CsA100610-Oko014025	4.29155
CsA100610-Oko016589	4.26156
CsA100610-Oko016643	3.00492
CsA100610-Oko017726	4.03362
CsA100610-Oko019722	3.95368
CsA100610-Oko031585	99
CsA100610-Oko040053	4.22707
CsA100610-Oko042152	4.01943
CsA100611-Oko011144	0.0780255
CsA100611-Oko041744	3.70252
CsA100612-Oko005421	4.23071
CsA100612-Oko011116	4.24296
CsA100612-Oko011146	0.0551432
CsA100612-Oko013734	4.30539
CsA100612-Oko014026	2.17891
CsA100612-Oko016642	1.31405
CsA100612-Oko016676	4.28304
CsA100612-Oko019946	4.1997
CsA100612-Oko041768	4.27375
CsA100612-Oko047177	4.05743
CsA100613-Oko011147	0.0448704
CsA100613-Oko011157	1.88008
CsA100613-Oko016641	0.736983
CsA100613-Oko017827	4.07587
CsA100613-Oko030573	3.95915
CsA100613-Oko040671	1.75643
CsA100615-Oko004628	4.38214
CsA100615-Oko006482	4.34281
CsA100615-Oko010889	2.59546
CsA100615-Oko011148	0.180341
CsA100615-Oko041508	3.92306
CsA100615-Oko042510	3.8683
CsA100616-Oko017839	4.15678
CsA100617-Oko017861	3.84424
CsA100617-Oko044280	3.75132
CsA100618-Oko011151	0.0988024
CsA100619-Oko011153	0.0697673
CsA100619-Oko013774	4.11681
CsA100619-Oko016725	3.45613
CsA100619-Oko017262	4.20223
CsA100619-Oko017305	3.24437
CsA100619-Oko028596	2.8721
CsA100620-Oko031589	3.13041
CsA100621-Oko011155	0.115271
CsA100621-Oko016634	1.6909
CsA100624-Oko016631	3.55251
CsA100625-Oko006515	1.99057
CsA100625-Oko011106	4.65996
CsA100625-Oko011156	0.0566689
CsA100625-Oko019398	4.59189
CsA100626-Oko004635	4.79334
CsA100626-Oko005424	4.71801
CsA100626-Oko006077	4.45524
CsA100626-Oko011157	0.0675374
CsA100626-Oko014085	4.85139
CsA100626-Oko015382	2.18629
CsA100626-Oko016628	0.896266
CsA100626-Oko019945	3.56337
CsA100626-Oko040683	4.6873
CsA100629-Oko011159	0.278563
CsA100629-Oko016627	1.9327
CsA100629-Oko030595	3.94525
CsA100629-Oko031604	99
CsA100630-Oko011160	0.869058
CsA100632-Oko004641	2.08858
CsA100632-Oko016620	4.72323
CsA100632-Oko040704	4.93138
CsA100633-Oko004028	5.04505
CsA100633-Oko005389	4.63561
CsA100633-Oko006498	3.69826
CsA100633-Oko010993	4.53997
CsA100633-Oko011162	0.101996
CsA100633-Oko011173	4.76947
CsA100633-Oko011184	4.71091
CsA100633-Oko012394	4.65695
CsA100633-Oko013757	4.26971
CsA100633-Oko013766	4.43024
CsA100633-Oko014027	4.9198
CsA100633-Oko015386	4.00498
CsA100633-Oko016612	5.02076
CsA100633-Oko016619	3.47317
CsA100633-Oko017309	4.30594
CsA100633-Oko017708	4.05598
CsA100633-Oko017875	2.9203
CsA100633-Oko019702	4.5571
CsA100633-Oko028619	3.96305
CsA100633-Oko040048	3.74231
CsA100633-Oko041790	4.63132
CsA100633-Oko042172	5.07013
CsA100633-Oko042516	4.62886
CsA100633-Oko047185	4.62068
CsA100635-Oko006094	2.23139
CsA100635-Oko011175	3.47483
CsA100635-Oko016615	3.26325
CsA100639-Oko011168	1.21466
CsA100639-Oko014087	99
CsA100639-Oko016618	4.12591
CsA100640-Oko011171	0.0865407
CsA100640-Oko016617	0.893242
CsA100641-Oko004041	4.20828
CsA100641-Oko004657	4.37055
CsA100641-Oko005379	4.65856
CsA100641-Oko005425	4.67866
CsA100641-Oko006112	4.64655
CsA100641-Oko006498	2.28175
CsA100641-Oko006516	3.01162
CsA100641-Oko010872	4.70528
CsA100641-Oko011087	4.61738
CsA100641-Oko011173	4.64008
CsA100641-Oko011184	4.59799
CsA100641-Oko012402	4.49964
CsA100641-Oko013757	4.31225
CsA100641-Oko014053	4.69888
CsA100641-Oko015392	4.66299
CsA100641-Oko016619	2.42955
CsA100641-Oko016751	4.56006
CsA100641-Oko017327	4.55541
CsA100641-Oko017886	4.68547
CsA100641-Oko018912	4.30432
CsA100641-Oko019379	4.60415
CsA100641-Oko019929	4.07617
CsA100641-Oko028628	3.56933
CsA100641-Oko030603	2.66614
CsA100641-Oko031618	4.60852
CsA100641-Oko039997	4.69008
CsA100641-Oko041484	4.55843
CsA100641-Oko041802	4.41357
CsA100641-Oko042527	4.16361
CsA100641-Oko044287	4.58192
CsA100643-Oko004043	4.76502
CsA100643-Oko017253	4.69227
CsA100643-Oko042528	4.96639
CsA100644-Oko011174	1.60278
CsA100645-Oko011175	3.43639
CsA100645-Oko016615	3.12767
CsA100646-Oko014093	3.56491
CsA100650-Oko011179	0.0712254
CsA100651-Oko004047	3.98699
CsA100651-Oko011180	0.031978
CsA100651-Oko012418	3.99973
CsA100651-Oko016613	0.87232
CsA100652-Oko011181	0.0457041
CsA100653-Oko011182	0.337358
CsA100653-Oko013760	3.03983
CsA100657-Oko044296	1.30785
CsA100658-Oko011183	0.0845704
CsA100658-Oko015907	1.82694
CsA100658-Oko017347	1.64959
CsA100659-Oko004055	4.65143
CsA100659-Oko005359	4.54302
CsA100659-Oko005437	4.59263
CsA100659-Oko006133	4.13836
CsA100659-Oko006495	4.19523
CsA100659-Oko006533	2.25023
CsA100659-Oko010859	1.99133
CsA100659-Oko011001	2.28117
CsA100659-Oko011066	2.92946
CsA100659-Oko011162	4.61309
CsA100659-Oko011184	0.0998627
CsA100659-Oko011193	4.68196
CsA100659-Oko013766	4.43602
CsA100659-Oko014069	4.71156
CsA100659-Oko014095	4.72688
CsA100659-Oko015413	4.64677
CsA100659-Oko015893	2.32396
CsA100659-Oko016612	4.69861
CsA100659-Oko016622	3.94719
CsA100659-Oko016764	4.13335
CsA100659-Oko017248	4.67458
CsA100659-Oko017683	4.59522
CsA100659-Oko017896	3.60271
CsA100659-Oko018905	1.96617
CsA100659-Oko019359	4.6193
CsA100659-Oko019692	4.62131
CsA100659-Oko019906	4.6674
CsA100659-Oko028648	4.54397
CsA100659-Oko028669	4.59959
CsA100659-Oko030623	4.53252
CsA100659-Oko032264	2.34637
CsA100659-Oko040003	2.13457
CsA100659-Oko040022	4.55546
CsA100659-Oko041468	4.6435
CsA100659-Oko041828	2.34132
CsA100659-Oko042196	4.52319
CsA100659-Oko042549	4.08683
CsA100659-Oko047205	4.57718
CsA100661-Oko010853	2.91504
CsA100661-Oko013732	4.25161
CsA100661-Oko019688	4.21547
CsA100661-Oko028651	2.87948
CsA100661-Oko031627	4.1262
CsA100661-Oko040007	2.72057
CsA100661-Oko041459	4.19473
CsA100664-Oko005432	3.9633
CsA100664-Oko011185	0.0824842
CsA100665-Oko011186	0.124257
CsA100666-Oko011187	0.309051
CsA100666-Oko016606	1.74446
CsA100667-Oko011188	0.105633
CsA100667-Oko020156	3.37026
CsA100668-Oko011190	0.0724639
CsA100668-Oko016603	1.78008
CsA100668-Oko047220	4.0046
CsA100669-Oko011191	0.0991401
CsA100669-Oko016601	0.917569
CsA100670-Oko006478	3.55011
CsA100670-Oko018898	3.52102
CsA100670-Oko020168	3.77393
CsA100671-Oko011193	0.218372
CsA100672-Oko011197	3.67765
CsA100672-Oko018882	3.93316
CsA100672-Oko019884	3.61495
CsA100672-Oko038830	3.61055
CsA100672-Oko040013	99
CsA100673-Oko005437	4.66567
CsA100673-Oko006154	4.87538
CsA100673-Oko006495	4.32421
CsA100673-Oko006544	2.49729
CsA100673-Oko010852	4.85709
CsA100673-Oko011018	3.00714
CsA100673-Oko013252	2.26474
CsA100673-Oko014079	4.87848
CsA100673-Oko014117	2.45705
CsA100673-Oko015422	4.63162
CsA100673-Oko015879	3.96823
CsA100673-Oko016774	2.76005
CsA100673-Oko016799	2.82015
CsA100673-Oko017229	2.95705
CsA100673-Oko017369	2.7921
CsA100673-Oko017664	2.93511
CsA100673-Oko017898	4.83946
CsA100673-Oko019334	2.6298
CsA100673-Oko019667	4.29574
CsA100673-Oko020173	2.84069
CsA100673-Oko028651	4.64861
CsA100673-Oko028669	4.61213
CsA100673-Oko030638	2.15979
CsA100673-Oko032274	3.31343
CsA100673-Oko038845	1.89
CsA100673-Oko040034	1.95785
CsA100673-Oko042557	3.19051
CsA100673-Oko044307	4.62298
CsA100673-Oko047230	4.80694
CsA100674-Oko011194	0.0993646
CsA100674-Oko016599	0.979637
CsA100675-Oko005423	4.41032
CsA100675-Oko016598	3.08267
CsA100677-Oko005352	2.82601
CsA100677-Oko016591	1.15999
CsA100677-Oko017923	4.70167
CsA100678-Oko011195	1.06268
CsA100678-Oko016586	2.93893
CsA100680-Oko016585	3.22858
CsA100681-Oko013774	3.42543
CsA100681-Oko016580	1.02377
[truncated: 40,787 more rows]

## Sheet: OkoB-CsoB_x0009_
OkoB-CsoB
Sequence	Ks
CsB100004-Oko026197	1.62146
CsB100007-Oko008709	4.06991
CsB100009-Oko023264	0.0553411
CsB100009-Oko023378	4.13836
CsB100010-Oko044161	1.97174
CsB100011-Oko008721	4.44523
CsB100011-Oko023265	0.165842
CsB100011-Oko023366	4.53633
CsB100011-Oko026214	2.85335
CsB100011-Oko027857	4.18809
CsB100011-Oko034047	4.49853
CsB100011-Oko034358	4.29934
CsB100011-Oko036377	4.15357
CsB100011-Oko042784	4.57438
CsB100011-Oko044148	4.53976
CsB100012-Oko023266	0.0707208
CsB100012-Oko026220	1.85933
CsB100013-Oko023267	0.0793157
CsB100014-Oko026227	1.78218
CsB100015-Oko026230	4.33766
CsB100016-Oko026231	0.711045
CsB100017-Oko023268	0.0914177
CsB100018-Oko023269	0.177638
CsB100018-Oko026238	3.90104
CsB100019-Oko023270	0.261668
CsB100019-Oko026239	4.05607
CsB100020-Oko008730	3.56883
CsB100020-Oko025370	3.67722
CsB100020-Oko027881	3.59526
CsB100020-Oko035200	3.63479
CsB100020-Oko036378	99
CsB100020-Oko042796	3.66509
CsB100021-Oko023271	0.115151
CsB100021-Oko026251	1.12899
CsB100022-Oko023272	0.150145
CsB100023-Oko023273	0.0650627
CsB100023-Oko026256	2.4686
CsB100024-Oko023274	0.0678026
CsB100024-Oko026257	2.87951
CsB100025-Oko026259	3.6248
CsB100025-Oko035196	4.3759
CsB100026-Oko023275	0.0753669
CsB100028-Oko023276	0.0443248
CsB100029-Oko026272	3.30186
CsB100030-Oko023277	0.0680978
CsB100030-Oko034365	3.99334
CsB100032-Oko026297	3.39285
CsB100032-Oko042797	4.1785
CsB100033-Oko023278	0.114029
CsB100034-Oko023279	0.0571221
CsB100034-Oko023347	4.19323
CsB100034-Oko034039	4.33328
CsB100035-Oko023280	0.211427
CsB100035-Oko026299	2.97133
CsB100036-Oko023281	0.181518
CsB100036-Oko026302	4.24153
CsB100036-Oko034028	3.9216
CsB100036-Oko044123	3.78336
CsB100037-Oko023282	0.891358
CsB100038-Oko023336	99
CsB100038-Oko026311	3.75197
CsB100039-Oko026322	0.677605
CsB100039-Oko034002	4.03345
CsB100039-Oko036383	4.09197
CsB100039-Oko036874	2.25384
CsB100040-Oko023283	0.402367
CsB100042-Oko026337	1.28926
CsB100043-Oko007517	4.6184
CsB100043-Oko023284	0.126251
CsB100043-Oko026339	1.77711
CsB100045-Oko008055	4.47369
CsB100045-Oko008732	4.0306
CsB100045-Oko010274	4.19233
CsB100045-Oko023285	0.081905
CsB100045-Oko023328	5.1671
CsB100045-Oko025372	2.10292
CsB100045-Oko026415	5.17727
CsB100045-Oko027774	3.88636
CsB100045-Oko027888	4.26155
CsB100045-Oko033790	4.77434
CsB100045-Oko033978	4.70638
CsB100045-Oko034367	3.05503
CsB100045-Oko035173	4.12142
CsB100045-Oko036385	4.11923
CsB100045-Oko042799	2.62862
CsB100045-Oko044106	2.98838
CsB100045-Oko044112	2.65223
CsB100046-Oko023286	0.0733513
CsB100047-Oko026355	2.60118
CsB100052-Oko007519	4.03573
CsB100053-Oko010266	3.16242
CsB100054-Oko003293	4.31047
CsB100054-Oko008733	4.05359
CsB100054-Oko023316	2.77836
CsB100054-Oko025383	4.41416
CsB100054-Oko025425	4.44236
CsB100054-Oko026418	4.43109
CsB100054-Oko033958	4.44978
CsB100054-Oko034383	4.44215
CsB100054-Oko034923	4.45828
CsB100054-Oko035163	4.39196
CsB100054-Oko036399	4.41694
CsB100054-Oko036868	4.4554
CsB100054-Oko037102	4.41809
CsB100054-Oko042816	4.46926
CsB100054-Oko042859	4.49011
CsB100054-Oko044120	4.26005
CsB100054-Oko047071	4.00521
CsB100055-Oko023287	0.289711
CsB100056-Oko026379	3.13662
CsB100057-Oko023288	0.0964943
CsB100058-Oko010249	3.63948
CsB100058-Oko023289	0.370549
CsB100058-Oko026426	3.24171
CsB100058-Oko035157	4.07986
CsB100058-Oko036402	4.11708
CsB100059-Oko023290	1.99384
CsB100060-Oko023291	0.0690029
CsB100060-Oko026424	1.39568
CsB100061-Oko026416	1.49388
CsB100062-Oko023292	0.0739581
CsB100064-Oko033804	3.20789
CsB100065-Oko026415	1.31136
CsB100065-Oko042842	3.56416
CsB100065-Oko047089	3.53187
CsB100066-Oko001236	4.27348
CsB100066-Oko008077	2.76831
CsB100066-Oko009958	4.24185
CsB100066-Oko010237	7.21389
CsB100066-Oko023293	0.0545576
CsB100066-Oko025396	4.18288
CsB100066-Oko027799	4.19575
CsB100066-Oko027897	4.15884
CsB100066-Oko034389	4.09303
CsB100066-Oko034927	4.24655
CsB100066-Oko036850	4.06801
CsB100066-Oko037116	4.26975
CsB100066-Oko042777	4.28592
CsB100066-Oko042850	4.33636
CsB100066-Oko042857	4.28128
CsB100066-Oko044097	4.27483
CsB100066-Oko044125	4.22265
CsB100067-Oko023294	0.0488033
CsB100068-Oko007536	3.09039
CsB100068-Oko009964	3.16817
CsB100068-Oko023313	3.21758
CsB100068-Oko026414	1.82745
CsB100068-Oko034934	3.1056
CsB100068-Oko042872	3.28786
CsB100068-Oko044076	1.66364
CsB100069-Oko023295	0.135885
CsB100069-Oko026411	3.18431
CsB100070-Oko023296	0.172832
CsB100071-Oko010215	4.04326
CsB100071-Oko026405	1.35649
CsB100071-Oko034605	4.0208
CsB100071-Oko034926	4.17788
CsB100072-Oko026400	3.50501
CsB100073-Oko008078	3.81239
CsB100073-Oko008744	3.48858
CsB100073-Oko010192	3.76916
CsB100073-Oko026395	3.10623
CsB100073-Oko027816	99
CsB100073-Oko033941	3.7172
CsB100073-Oko037136	99
CsB100073-Oko037153	3.52679
CsB100073-Oko042830	3.6382
CsB100073-Oko047098	99
CsB100074-Oko023299	0.0608664
CsB100075-Oko026386	1.32976
CsB100075-Oko033916	4.33889
CsB100077-Oko026433	4.10523
CsB100077-Oko036838	4.19297
CsB100078-Oko023148	3.74223
CsB100078-Oko023300	0.21351
CsB100079-Oko023301	0.0593123
CsB100080-Oko001821	4.07583
CsB100080-Oko003295	3.88956
CsB100080-Oko025415	3.88783
CsB100080-Oko026443	1.42959
CsB100080-Oko027898	4.02391
CsB100080-Oko033819	3.99523
CsB100080-Oko034930	3.91184
CsB100080-Oko034951	4.09956
CsB100080-Oko037148	3.74548
CsB100080-Oko044068	3.98071
CsB100081-Oko007558	1.89655
CsB100081-Oko008089	2.51105
CsB100081-Oko023302	0.0644039
CsB100081-Oko027900	4.25768
CsB100081-Oko033826	3.16505
CsB100081-Oko035143	4.0252
CsB100081-Oko044062	2.69957
CsB100082-Oko010002	3.88554
CsB100082-Oko010187	3.31423
CsB100082-Oko026444	1.74774
CsB100083-Oko023303	0.237818
CsB100083-Oko026450	1.53057
CsB100084-Oko001222	3.98925
CsB100084-Oko007570	4.07275
CsB100084-Oko009989	99
CsB100084-Oko023162	3.83881
CsB100084-Oko023304	0.248334
CsB100084-Oko025399	3.675
CsB100084-Oko026454	3.46539
CsB100084-Oko034391	3.55299
CsB100084-Oko034591	3.46297
CsB100084-Oko035131	3.56178
CsB100084-Oko036828	3.56723
CsB100084-Oko037163	3.73562
CsB100084-Oko042785	3.49674
CsB100084-Oko042823	3.8218
CsB100084-Oko044128	3.48411
CsB100084-Oko047102	3.76236
CsB100085-Oko023305	99
CsB100085-Oko026456	99
CsB100088-Oko023308	0.0611837
CsB100088-Oko026461	1.04494
CsB100088-Oko037141	3.06466
CsB100088-Oko047103	2.44638
CsB100089-Oko023309	0.0688686
CsB100090-Oko023310	0.119204
CsB100090-Oko026464	2.39223
CsB100092-Oko023312	0.341123
CsB100092-Oko027822	99
CsB100093-Oko026471	0.975597
CsB100093-Oko034957	2.49984
CsB100093-Oko042822	3.25355
CsB100094-Oko009085	4.06144
CsB100098-Oko008763	99
CsB100098-Oko023294	3.26046
CsB100098-Oko023313	0.292807
CsB100098-Oko025406	3.67345
CsB100098-Oko026414	99
CsB100098-Oko026476	2.92681
CsB100098-Oko027921	99
CsB100098-Oko033902	3.51383
CsB100098-Oko034934	3.28455
CsB100099-Oko001208	3.57465
CsB100099-Oko008111	3.71814
CsB100099-Oko023165	3.8399
CsB100099-Oko024007	3.55748
CsB100099-Oko026477	3.69036
CsB100099-Oko033843	3.59342
CsB100099-Oko034967	99
CsB100099-Oko035121	3.64402
CsB100099-Oko035645	3.54823
CsB100099-Oko037184	3.23565
CsB100099-Oko042811	3.47604
CsB100099-Oko044043	3.4443
CsB100101-Oko001202	2.92815
CsB100101-Oko026481	3.89657
CsB100101-Oko034060	3.75846
CsB100103-Oko023314	0.0735273
CsB100105-Oko001797	4.46178
CsB100105-Oko003297	4.52937
CsB100105-Oko007479	3.65863
CsB100105-Oko007589	4.53591
CsB100105-Oko009097	4.66437
CsB100105-Oko010003	4.6185
CsB100105-Oko010018	4.61589
CsB100105-Oko022905	4.53798
CsB100105-Oko023316	0.0898602
CsB100105-Oko025402	4.64156
CsB100105-Oko026418	4.56014
CsB100105-Oko026484	1.52041
CsB100105-Oko027940	4.66929
CsB100105-Oko033098	1.65468
CsB100105-Oko033866	4.66664
CsB100105-Oko034057	4.36701
CsB100105-Oko034955	4.56418
CsB100105-Oko034973	3.10758
CsB100105-Oko035655	6.12207
CsB100105-Oko036826	4.6475
CsB100105-Oko037204	4.58
CsB100105-Oko044131	3.62235
CsB100106-Oko023317	0.110461
CsB100106-Oko026487	1.34356
CsB100107-Oko001185	4.347
CsB100107-Oko008129	4.26385
CsB100107-Oko009103	4.14652
CsB100107-Oko010032	4.10457
CsB100107-Oko021511	4.20864
CsB100107-Oko023293	4.10457
CsB100107-Oko025396	4.38086
CsB100107-Oko025406	4.24136
CsB100107-Oko026488	0.958187
CsB100107-Oko027831	4.34947
CsB100107-Oko033109	3.89001
CsB100107-Oko034565	4.08879
CsB100107-Oko034942	2.63981
CsB100107-Oko034977	4.30406
CsB100107-Oko034984	4.27717
CsB100107-Oko037116	4.0134
CsB100107-Oko042799	4.08133
CsB100107-Oko044146	4.09982
CsB100108-Oko010009	4.25755
CsB100108-Oko023319	0.0713911
CsB100108-Oko026489	1.85501
CsB100108-Oko042806	4.57975
CsB100109-Oko007475	5.22449
CsB100109-Oko023320	0.0786077
CsB100109-Oko034405	4.87278
CsB100110-Oko009109	3.81632
CsB100110-Oko010012	3.76918
CsB100110-Oko010046	3.8628
CsB100110-Oko026422	3.25281
CsB100110-Oko027854	3.94233
CsB100110-Oko034559	3.8806
CsB100110-Oko034987	3.76623
CsB100110-Oko036821	4.00963
CsB100110-Oko042805	3.65285
CsB100110-Oko047113	3.55695
CsB100111-Oko023321	0.322601
CsB100112-Oko023322	0.0319114
CsB100112-Oko026494	1.06053
CsB100112-Oko042804	1.74116
CsB100113-Oko022909	4.86807
CsB100113-Oko023325	0.0570994
CsB100113-Oko033890	4.4017
CsB100114-Oko023326	0.10258
CsB100114-Oko026497	1.05767
CsB100115-Oko026501	1.48215
CsB100115-Oko042801	1.74384
CsB100116-Oko001177	3.16834
CsB100116-Oko008135	3.75739
CsB100116-Oko010071	3.3315
CsB100116-Oko024011	3.68758
CsB100116-Oko025417	0.919646
CsB100116-Oko034046	3.41499
CsB100117-Oko023327	0.0497929
CsB100118-Oko009113	3.62803
CsB100118-Oko010025	99
CsB100118-Oko026502	3.39747
CsB100118-Oko034998	3.50675
CsB100119-Oko023328	0.154516
CsB100121-Oko021525	4.74244
CsB100121-Oko026506	1.82207
CsB100122-Oko001154	2.18573
CsB100122-Oko007612	4.34485
CsB100122-Oko009126	4.39802
CsB100122-Oko010032	4.29594
CsB100122-Oko010075	4.33677
CsB100122-Oko022932	4.36868
CsB100122-Oko023182	4.29313
CsB100122-Oko023285	4.33502
CsB100122-Oko024028	4.24118
CsB100122-Oko025372	4.29297
CsB100122-Oko026507	1.42456
CsB100122-Oko027878	4.23312
CsB100122-Oko033902	4.3141
CsB100122-Oko034927	4.16228
CsB100122-Oko035004	4.34532
CsB100122-Oko035659	4.2358
CsB100122-Oko036820	3.88769
CsB100122-Oko042799	4.31539
CsB100122-Oko044147	3.61952
CsB100123-Oko001774	4.15425
CsB100123-Oko007450	4.26427
CsB100123-Oko034984	99
CsB100124-Oko023331	0.0663662
CsB100124-Oko026508	1.03548
CsB100125-Oko003299	3.64629
CsB100125-Oko007426	3.58023
CsB100125-Oko023332	0.189403
CsB100125-Oko025370	3.69537
CsB100125-Oko026510	3.5724
CsB100125-Oko027881	99
CsB100125-Oko042796	3.6561
CsB100129-Oko033127	4.03302
CsB100131-Oko026513	1.62217
CsB100132-Oko001133	3.31572
CsB100132-Oko007401	2.0515
CsB100132-Oko021527	3.8015
CsB100132-Oko022936	3.40234
CsB100132-Oko023190	3.51351
CsB100132-Oko023334	0.150656
CsB100132-Oko026441	3.3188
CsB100132-Oko026518	3.24872
CsB100132-Oko033906	2.39475
CsB100132-Oko034992	3.27273
CsB100132-Oko037091	3.35121
CsB100132-Oko042803	2.67839
CsB100132-Oko047114	3.38691
CsB100133-Oko023335	0.189198
CsB100134-Oko023282	4.10929
CsB100134-Oko023336	0.22051
CsB100134-Oko033145	4.1265
CsB100134-Oko037073	99
CsB100136-Oko025349	3.50381
CsB100136-Oko034540	3.21016
CsB100136-Oko034902	3.15262
CsB100136-Oko035660	3.44282
CsB100136-Oko037064	3.61972
CsB100136-Oko042808	3.54594
CsB100137-Oko023338	0.0430182
CsB100137-Oko026521	0.836999
CsB100140-Oko023339	3.2777
CsB100141-Oko026522	3.23174
CsB100142-Oko001770	4.38294
CsB100142-Oko003311	1.68987
CsB100142-Oko007622	2.96733
CsB100142-Oko021538	2.16299
CsB100142-Oko023193	2.15845
CsB100142-Oko024030	2.59984
CsB100142-Oko034044	4.37674
CsB100142-Oko044151	2.20338
CsB100143-Oko023342	0.182646
CsB100144-Oko003326	4.21299
CsB100144-Oko010096	99
CsB100144-Oko022937	99
CsB100145-Oko023343	0.0908111
CsB100147-Oko023344	0.0895148
CsB100149-Oko026532	2.65474
CsB100149-Oko028245	4.17093
CsB100150-Oko023345	0.160216
CsB100152-Oko023346	0.0994998
CsB100153-Oko023279	2.38372
CsB100153-Oko023347	0.0773603
CsB100153-Oko026537	1.63395
CsB100153-Oko034039	2.95923
CsB100153-Oko034485	4.6588
CsB100154-Oko023348	0.3178
CsB100156-Oko023349	0.485747
CsB100157-Oko007375	4.32791
CsB100157-Oko034481	4.15328
CsB100158-Oko021563	99
CsB100158-Oko023350	0.126115
CsB100159-Oko001767	1.59364
CsB100159-Oko003347	3.73141
CsB100159-Oko010104	3.73195
CsB100159-Oko022948	2.6418
CsB100159-Oko023209	4.10385
CsB100159-Oko023351	0.267304
CsB100159-Oko024037	4.26278
CsB100159-Oko025338	4.49649
CsB100159-Oko028258	2.36885
CsB100159-Oko033163	1.77873
CsB100159-Oko034478	3.41829
CsB100159-Oko034539	1.89601
CsB100159-Oko034890	2.11794
CsB100159-Oko035679	1.68942
CsB100159-Oko042809	4.51349
CsB100160-Oko023352	0.0880383
CsB100161-Oko023353	0.356441
CsB100162-Oko023354	0.293823
CsB100163-Oko023355	0.122734
CsB100164-Oko023356	0.0761091
CsB100165-Oko023358	0.283441
CsB100166-Oko001751	4.73123
CsB100166-Oko003348	4.16727
CsB100166-Oko007635	4.62453
CsB100166-Oko023223	4.33794
CsB100166-Oko028273	4.57798
CsB100166-Oko034466	4.44163
CsB100166-Oko034521	4.70772
CsB100167-Oko026554	4.98445
CsB100168-Oko023359	0.812942
CsB100168-Oko024057	2.35063
CsB100170-Oko007350	3.7764
CsB100170-Oko022969	3.68084
CsB100170-Oko023360	0.150326
CsB100170-Oko033171	3.43455
CsB100170-Oko035694	3.98126
CsB100171-Oko001731	1.69123
CsB100172-Oko023361	3.99955
CsB100174-Oko023363	0.156233
CsB100175-Oko023364	0.0571467
CsB100177-Oko023365	0.0676228
CsB100178-Oko001723	3.95419
CsB100178-Oko007326	4.37007
CsB100178-Oko007646	4.45044
CsB100178-Oko021584	4.28807
CsB100178-Oko022973	4.3795
CsB100178-Oko023265	4.26308
CsB100178-Oko023366	0.0602154
CsB100178-Oko024069	4.1535
CsB100178-Oko025335	4.31205
CsB100178-Oko033190	4.20065
CsB100178-Oko034035	4.28737
CsB100178-Oko034461	4.3141
CsB100178-Oko034507	4.35702
CsB100178-Oko034874	4.36698
CsB100178-Oko035702	4.3906
CsB100178-Oko042816	4.3079
CsB100182-Oko023367	0.30314
CsB100183-Oko007324	3.40939
CsB100183-Oko023368	2.94695
CsB100184-Oko001709	3.98113
CsB100184-Oko003368	3.82183
CsB100187-Oko023370	0.921241
CsB100187-Oko028279	99
CsB100187-Oko034865	99
CsB100187-Oko042833	3.73999
CsB100189-Oko007310	4.55594
CsB100189-Oko021598	4.33858
CsB100189-Oko023371	0.0524682
CsB100189-Oko026562	0.907653
CsB100189-Oko028281	4.56794
CsB100189-Oko034452	4.22863
CsB100189-Oko034489	4.55669
CsB100189-Oko034839	4.35311
CsB100189-Oko042850	4.34255
CsB100190-Oko026563	1.32274
CsB100191-Oko023372	3.16248
CsB100192-Oko023375	3.95417
CsB100192-Oko026564	3.72784
CsB100192-Oko034440	4.04546
CsB100193-Oko007293	4.34161
CsB100193-Oko026566	4.06538
CsB100194-Oko023376	0.0604963
CsB100194-Oko026567	0.740865
CsB100194-Oko034816	1.87947
CsB100195-Oko023377	0.0706666
CsB100197-Oko023264	4.01749
CsB100197-Oko023378	0.409971
CsB100197-Oko025320	3.88279
CsB100198-Oko026568	0.783325
CsB100201-Oko023379	1.81523
CsB100201-Oko028292	3.81361
CsB100201-Oko034028	4.53086
CsB100202-Oko023380	0.0926365
CsB100202-Oko026569	3.20017
CsB100203-Oko023381	0.0660718
CsB100205-Oko023383	0.0530199
CsB100207-Oko023384	0.0496512
CsB100208-Oko023385	0.155853
CsB100208-Oko028306	3.30953
CsB100208-Oko034020	3.21999
CsB100208-Oko034478	4.20441
CsB100209-Oko023386	0.0999439
CsB100209-Oko026574	1.04906
CsB100210-Oko023387	0.479583
CsB100213-Oko026579	1.2065
CsB100214-Oko023388	0.137767
CsB100215-Oko023389	0.0778294
CsB100219-Oko023390	0.124742
CsB100221-Oko023391	0.082559
CsB100222-Oko023393	0.142044
CsB100223-Oko023394	0.0402014
CsB100223-Oko026591	1.1958
CsB100225-Oko023395	0.21646
CsB100225-Oko026593	3.72346
CsB100226-Oko023396	1.14011
CsB100227-Oko023397	0.438794
CsB100227-Oko026596	1.20564
CsB100229-Oko026597	2.85716
CsB100231-Oko023398	0.109969
CsB100231-Oko026598	0.911848
CsB100232-Oko023399	0.43414
CsB100233-Oko023401	0.0622623
CsB100234-Oko023402	0.0585857
CsB100234-Oko026599	1.36516
CsB100235-Oko023403	0.181302
CsB100240-Oko023404	0.0763285
CsB100241-Oko023405	0.205305
CsB100243-Oko026600	2.63781
CsB100244-Oko023406	0.272997
CsB100245-Oko023407	0.0691166
CsB100246-Oko023408	0.259381
CsB100248-Oko023410	0.109705
CsB100249-Oko023411	0.0963527
CsB100252-Oko023412	0.179472
CsB100253-Oko023413	0.489734
CsB100259-Oko023414	0.0729421
CsB100259-Oko026604	1.28684
CsB100266-Oko023417	0.108846
CsB100269-Oko023418	0.076737
CsB100270-Oko023419	0.0749447
CsB100272-Oko023420	0.0929707
CsB100273-Oko023421	0.0671156
CsB100275-Oko021271	4.10058
CsB100275-Oko026617	4.2118
CsB100275-Oko033843	4.13902
CsB100276-Oko023424	0.0781638
CsB100277-Oko023425	0.39489
CsB100277-Oko044029	4.09869
CsB100279-Oko021260	2.21727
CsB100279-Oko023426	0.0831034
CsB100282-Oko026622	2.55366
CsB100283-Oko023427	0.0566022
CsB100284-Oko023428	0.0688741
CsB100287-Oko023431	0.47587
CsB100288-Oko023433	0.0571131
CsB100288-Oko033859	4.42219
CsB100288-Oko044043	4.46261
CsB100289-Oko023434	0.0558317
CsB100290-Oko023435	0.0701852
CsB100290-Oko026634	1.51591
CsB100293-Oko023436	0.0473453
CsB100294-Oko021245	4.0731
CsB100295-Oko023437	0.111421
CsB100297-Oko023438	0.0509693
CsB100299-Oko023440	1.20849
CsB100302-Oko026637	1.11572
CsB100303-Oko023443	0.322685
CsB100303-Oko026639	2.12209
CsB100304-Oko023444	0.0598642
CsB100304-Oko034405	4.64098
CsB100305-Oko023370	3.10249
CsB100305-Oko023445	0.0427303
CsB100305-Oko033868	4.45613
CsB100306-Oko023446	0.204504
CsB100307-Oko023447	0.254334
CsB100307-Oko026640	0.578514
CsB100308-Oko023448	0.171799
CsB100309-Oko009103	4.40055
CsB100309-Oko021226	4.35176
CsB100309-Oko023371	2.14181
CsB100309-Oko023450	0.107592
CsB100309-Oko023560	4.08368
CsB100309-Oko026642	0.933173
CsB100309-Oko027888	2.20933
CsB100309-Oko033109	4.05701
CsB100309-Oko034389	4.07239
CsB100309-Oko042777	1.99021
CsB100309-Oko044054	4.12407
CsB100313-Oko023451	0.19288
CsB100313-Oko026644	2.02731
CsB100314-Oko023452	0.0813907
CsB100315-Oko023453	0.0754599
CsB100316-Oko023454	0.121231
CsB100317-Oko023455	0.093658
CsB100318-Oko023456	0.0749186
CsB100319-Oko033885	99
CsB100320-Oko021210	3.03328
CsB100320-Oko023457	1.44412
CsB100320-Oko023538	3.10044
CsB100320-Oko026649	3.10245
CsB100320-Oko027881	2.81807
CsB100320-Oko034380	3.03857
CsB100320-Oko042796	2.79749
CsB100321-Oko000019	99
CsB100321-Oko007560	99
CsB100326-Oko023373	0.403679
CsB100332-Oko009110	4.76396
CsB100332-Oko025333	5.21687
CsB100332-Oko033126	5.0078
CsB100332-Oko033341	5.02448
CsB100332-Oko036447	4.86915
CsB100332-Oko044060	5.40052
CsB100332-Oko044153	3.18013
CsB100334-Oko023464	0.110816
CsB100334-Oko026652	1.33789
CsB100336-Oko023466	0.140435
CsB100336-Oko026653	0.741216
CsB100337-Oko023467	0.111657
CsB100337-Oko026654	1.99991
CsB100339-Oko034375	3.29959
CsB100340-Oko000023	4.20311
CsB100340-Oko003863	4.17113
CsB100340-Oko007580	2.23993
CsB100340-Oko008144	3.87827
CsB100340-Oko021199	4.19758
CsB100340-Oko023385	2.34398
CsB100340-Oko023469	0.447568
CsB100340-Oko023517	1.36226
CsB100340-Oko023609	5.7453
CsB100340-Oko025338	2.59986
CsB100340-Oko033137	3.81063
CsB100340-Oko033896	4.20121
CsB100340-Oko034349	4.17177
CsB100340-Oko036879	2.53718
CsB100340-Oko042809	4.17785
CsB100341-Oko000030	4.07365
CsB100341-Oko007588	4.25391
CsB100341-Oko007665	2.1365
CsB100341-Oko008698	2.67662
CsB100341-Oko009126	4.26752
CsB100341-Oko009504	2.05729
CsB100341-Oko021181	4.23461
CsB100341-Oko023450	4.18844
CsB100341-Oko023470	0.0510982
CsB100341-Oko023504	3.92869
CsB100341-Oko025352	3.85906
CsB100341-Oko027878	4.1824
CsB100341-Oko033141	4.19486
CsB100341-Oko033339	1.86632
CsB100341-Oko033902	4.2621
CsB100341-Oko034367	3.00578
CsB100341-Oko034452	4.19502
CsB100341-Oko034977	4.16075
CsB100341-Oko042850	4.22359
CsB100341-Oko047155	4.19876
CsB100343-Oko023472	0.438823
CsB100343-Oko023589	99
CsB100344-Oko023475	0.109439
CsB100345-Oko003853	4.57301
CsB100345-Oko007645	4.29602
CsB100345-Oko023391	4.62268
CsB100346-Oko021297	4.23073
CsB100346-Oko023476	0.0701534
CsB100346-Oko026655	3.07285
CsB100347-Oko008724	3.89034
CsB100347-Oko021160	3.91234
CsB100347-Oko021294	3.9675
CsB100347-Oko023399	3.86086
CsB100347-Oko023477	0.154681
CsB100347-Oko034353	3.9898
CsB100348-Oko023478	0.356091
CsB100348-Oko026657	1.99109
CsB100350-Oko000051	1.88915
CsB100350-Oko007635	1.80432
CsB100350-Oko008118	3.77391
CsB100350-Oko023469	3.13917
CsB100350-Oko023480	0.0659008
CsB100350-Oko025454	1.53722
CsB100350-Oko027873	1.73483
CsB100350-Oko028195	2.14686
CsB100350-Oko033314	2.92801
CsB100350-Oko033601	1.98707
CsB100350-Oko033903	1.80413
CsB100350-Oko034349	2.91317
CsB100350-Oko034366	2.7902
CsB100350-Oko034466	1.75221
CsB100350-Oko034969	3.65765
CsB100350-Oko036872	2.68108
CsB100350-Oko044151	2.44057
CsB100350-Oko047152	4.58144
CsB100351-Oko007631	99
CsB100351-Oko023503	2.55147
CsB100351-Oko026658	3.01819
CsB100351-Oko042811	2.88793
CsB100352-Oko008111	4.059
CsB100352-Oko021271	99
CsB100352-Oko023481	4.17584
CsB100352-Oko025474	4.07141
CsB100352-Oko027860	3.35585
CsB100352-Oko034967	99
CsB100354-Oko042825	0.433563
CsB100356-Oko003835	4.12245
CsB100356-Oko007589	4.55523
CsB100356-Oko007612	4.61554
CsB100356-Oko008101	4.66407
CsB100356-Oko008733	3.87972
CsB100356-Oko009136	4.39368
CsB100356-Oko023501	0.0930618
CsB100356-Oko023578	4.62405
CsB100356-Oko025372	4.69857
CsB100356-Oko025497	4.66373
CsB100356-Oko027857	4.60354
CsB100356-Oko028203	4.35264
CsB100356-Oko033154	4.4306
CsB100356-Oko033304	4.63901
CsB100356-Oko034348	4.32272
CsB100356-Oko034367	4.5199
CsB100356-Oko034467	4.62352
CsB100356-Oko034955	4.62293
CsB100356-Oko036473	4.64523
CsB100356-Oko036868	4.64055
CsB100356-Oko042816	4.69063
CsB100356-Oko044072	4.33027
CsB100356-Oko044148	4.57015
CsB100356-Oko047145	3.95938
CsB100358-Oko008078	3.94094
CsB100358-Oko008744	99
CsB100358-Oko009159	3.49543
CsB100358-Oko009507	3.96565
CsB100358-Oko023500	0.126981
CsB100358-Oko026660	3.69437
CsB100358-Oko033291	3.60761
CsB100358-Oko033367	3.77948
CsB100358-Oko036496	3.58457
CsB100358-Oko042830	3.76726
CsB100359-Oko023498	0.0717031
CsB100360-Oko023496	0.2542
CsB100361-Oko023495	0.269223
CsB100361-Oko026666	0.828377
CsB100363-Oko003826	3.67595
CsB100363-Oko009528	3.69512
CsB100363-Oko023494	0.0817707
CsB100363-Oko025517	3.75735
CsB100363-Oko033172	3.70647
CsB100363-Oko033273	3.67926
CsB100363-Oko033365	3.17191
CsB100363-Oko034472	3.83102
CsB100363-Oko034945	3.75167
CsB100364-Oko023417	1.89866
CsB100364-Oko026668	1.55816
CsB100365-Oko023493	0.123167
CsB100367-Oko023492	0.0597832
CsB100368-Oko000058	4.51052
CsB100368-Oko023418	3.59918
CsB100368-Oko023491	0.0676745
CsB100368-Oko025374	3.48845
CsB100368-Oko025536	2.34358
CsB100368-Oko028213	4.53855
CsB100368-Oko044132	2.0544
CsB100369-Oko000080	4.24805
CsB100369-Oko003809	4.41995
CsB100369-Oko007608	4.39541
CsB100369-Oko008077	3.96132
CsB100369-Oko008747	2.36094
CsB100369-Oko009163	4.48284
CsB100369-Oko009539	4.38917
CsB100369-Oko021247	3.83991
CsB100369-Oko023470	4.15307
CsB100369-Oko023490	0.0921792
CsB100369-Oko023501	3.23469
CsB100369-Oko025383	4.31359
CsB100369-Oko025539	4.39089
CsB100369-Oko033190	4.40149
CsB100369-Oko033265	2.40702
CsB100369-Oko033591	4.44686
CsB100369-Oko034344	4.39021
CsB100369-Oko034383	4.41744
CsB100369-Oko034489	4.44393
CsB100369-Oko036521	4.23265
CsB100369-Oko036844	4.43345
CsB100369-Oko042816	4.42992
CsB100369-Oko042850	4.3487
CsB100369-Oko044097	4.11216
CsB100369-Oko044131	4.41758
CsB100369-Oko047128	4.38528
CsB100370-Oko023487	0.104083
CsB100370-Oko023567	4.47778
CsB100370-Oko026669	1.28467
CsB100371-Oko023484	1.51313
CsB100371-Oko026671	3.695
CsB100371-Oko034342	3.84983
CsB100372-Oko023483	0.2325
CsB100372-Oko026672	2.40539
CsB100372-Oko027835	3.22634
CsB100372-Oko028220	3.37175
CsB100372-Oko034491	3.60846
CsB100373-Oko023482	1.87378
CsB100374-Oko023481	3.34435
CsB100374-Oko023503	3.25638
CsB100374-Oko042811	3.3905
CsB100375-Oko000100	4.36238
CsB100375-Oko023433	4.39532
CsB100375-Oko028237	3.96273
CsB100377-Oko003786	2.97104
CsB100377-Oko007588	4.34647
CsB100377-Oko007612	2.73796
CsB100377-Oko008055	4.13155
CsB100377-Oko009172	2.63808
CsB100377-Oko021226	4.1772
CsB100377-Oko023450	4.31969
CsB100377-Oko023504	0.0660502
CsB100377-Oko023560	3.8572
CsB100377-Oko025396	4.31798
CsB100377-Oko025546	4.34819
CsB100377-Oko027831	2.37785
CsB100377-Oko033339	2.62235
CsB100377-Oko034389	3.87546
CsB100377-Oko034507	4.37898
CsB100377-Oko034942	4.3464
CsB100377-Oko036534	4.26302
CsB100377-Oko036820	3.90167
CsB100377-Oko042857	4.0405
CsB100377-Oko044106	4.33991
CsB100377-Oko044125	3.97065
CsB100378-Oko023505	0.0801857
CsB100378-Oko026682	3.51429
CsB100379-Oko023506	0.04917
CsB100381-Oko000124	3.81039
CsB100381-Oko023508	0.184725
CsB100381-Oko023551	2.30922
CsB100381-Oko026685	0.626757
CsB100381-Oko028238	3.25236
CsB100381-Oko036802	3.96139
CsB100381-Oko042868	3.83676
CsB100381-Oko044115	4.54606
CsB100384-Oko023509	0.346604
CsB100385-Oko023510	0.0493105
CsB100386-Oko021219	3.50236
CsB100386-Oko033565	3.79624
CsB100386-Oko042803	3.39571
CsB100386-Oko042879	3.46957
CsB100386-Oko047114	3.44771
CsB100387-Oko023511	0.153325
CsB100388-Oko023512	0.0651623
CsB100389-Oko023513	0.0937131
CsB100389-Oko034524	4.05444
CsB100390-Oko023514	0.556236
CsB100393-Oko008760	3.74511
CsB100393-Oko009559	3.63261
CsB100393-Oko023516	0.482262
CsB100393-Oko026695	3.51543
CsB100393-Oko027816	99
CsB100393-Oko047098	3.64266
CsB100395-Oko026703	0.862633
CsB100396-Oko000136	3.04496
CsB100396-Oko003777	4.09549
CsB100396-Oko007564	2.73704
CsB100396-Oko007635	2.41933
CsB100396-Oko008761	3.89951
CsB100396-Oko009567	4.09014
CsB100396-Oko021199	4.09154
CsB100396-Oko023469	1.87254
CsB100396-Oko023480	2.92412
CsB100396-Oko023517	0.455677
CsB100396-Oko028258	2.50741
CsB100396-Oko033314	2.15047
CsB100396-Oko034539	2.11554
CsB100396-Oko036542	2.69965
CsB100396-Oko036787	4.09524
CsB100396-Oko047091	4.00613
CsB100397-Oko023518	0.144966
CsB100397-Oko026705	1.35252
CsB100398-Oko023519	0.123811
CsB100399-Oko023520	0.270776
CsB100400-Oko020655	1.54348
CsB100400-Oko023500	4.0879
CsB100400-Oko033551	4.16724
CsB100401-Oko023522	0.191506
CsB100402-Oko023523	0.0716325
CsB100403-Oko023524	0.0446149
CsB100403-Oko026715	3.13703
CsB100404-Oko023525	0.19655
CsB100405-Oko023526	0.0534171
CsB100406-Oko023527	0.114991
CsB100407-Oko007560	3.7346
CsB100407-Oko023457	3.73988
CsB100407-Oko023528	0.0751692
CsB100407-Oko023538	3.63724
CsB100407-Oko042796	99
CsB100408-Oko023529	0.304125
CsB100410-Oko023530	0.173313
CsB100411-Oko023531	0.0764842
CsB100412-Oko007646	3.31385
CsB100412-Oko009584	2.09289
CsB100412-Oko021174	4.89538
CsB100412-Oko023533	0.0798978
CsB100412-Oko028259	4.92692
CsB100412-Oko033304	4.88595
CsB100412-Oko033532	4.95477
CsB100412-Oko036554	4.0408
CsB100412-Oko042784	4.80629
CsB100412-Oko042900	5.00925
CsB100420-Oko036564	4.17517
CsB100421-Oko023506	3.23854
CsB100423-Oko023514	3.462
CsB100425-Oko020668	3.35932
CsB100425-Oko023534	0.0439168
CsB100427-Oko023535	0.0970351
CsB100428-Oko000421	3.10403
CsB100428-Oko023536	0.766134
CsB100428-Oko033515	3.2848
CsB100431-Oko025721	1.17704
CsB100431-Oko026719	0.894424
CsB100431-Oko033297	1.88071
CsB100432-Oko023537	1.47628
CsB100433-Oko023528	5.86908
CsB100433-Oko023538	0.14818
CsB100433-Oko033506	3.8825
CsB100436-Oko020682	4.27745
CsB100436-Oko026721	3.93191
CsB100437-Oko023539	0.239444
CsB100439-Oko000414	3.86201
CsB100439-Oko023544	0.152358
CsB100439-Oko026724	3.71134
CsB100441-Oko023546	0.119314
CsB100441-Oko026730	1.47753
CsB100442-Oko023549	0.123788
CsB100442-Oko026734	1.88507
CsB100443-Oko023550	0.156847
CsB100444-Oko000401	1.62694
CsB100444-Oko001957	1.2763
CsB100444-Oko023551	0.0735414
CsB100446-Oko023552	0.0753954
CsB100446-Oko033273	3.72674
CsB100447-Oko023553	0.0606899
CsB100447-Oko025711	6.57521
CsB100447-Oko026737	1.07556
CsB100450-Oko023555	0.0689109
CsB100453-Oko023549	0.251161
CsB100453-Oko033260	1.61848
CsB100455-Oko000399	3.18402
CsB100455-Oko003291	3.71009
CsB100455-Oko033247	3.71968
CsB100457-Oko023556	0.11469
CsB100457-Oko026742	1.10868
CsB100458-Oko023557	0.0178241
CsB100459-Oko023559	0.0872025
CsB100460-Oko020435	4.11927
CsB100460-Oko020696	2.48072
CsB100460-Oko023560	0.032949
CsB100460-Oko023572	4.12327
CsB100460-Oko026488	3.50244
CsB100460-Oko026745	1.17322
CsB100460-Oko027267	4.06368
CsB100460-Oko033726	1.9576
CsB100462-Oko023597	2.34208
CsB100466-Oko001935	3.11437
CsB100466-Oko020425	3.78673
CsB100466-Oko022942	4.47755
CsB100466-Oko023609	2.07907
CsB100466-Oko025698	2.23128
CsB100466-Oko026495	4.62415
CsB100466-Oko033239	2.6273
CsB100467-Oko000378	2.64536
CsB100467-Oko023565	0.110602
CsB100467-Oko026756	1.04088
CsB100468-Oko023567	0.162705
CsB100468-Oko026757	1.34267
CsB100468-Oko033724	3.83265
CsB100469-Oko023568	0.0503949
CsB100471-Oko023569	0.0773218
CsB100471-Oko026758	1.61286
CsB100472-Oko023570	0.887864
CsB100473-Oko026762	3.7601
CsB100473-Oko027285	3.9944
CsB100475-Oko023572	2.34836
CsB100475-Oko027310	3.55228
CsB100476-Oko001921	4.28311
CsB100476-Oko003303	4.40578
CsB100476-Oko020408	1.84828
CsB100476-Oko020716	2.16595
CsB100476-Oko022932	2.14276
CsB100476-Oko026507	1.83528
CsB100478-Oko000367	3.775
CsB100478-Oko023573	0.609555
CsB100479-Oko000356	2.7769
CsB100479-Oko023574	1.15093
CsB100482-Oko023575	0.0546292
CsB100482-Oko025677	1.97395
CsB100482-Oko026508	2.60528
CsB100482-Oko026772	0.989719
CsB100483-Oko023576	0.250832
CsB100484-Oko023578	0.42063
CsB100484-Oko026777	2.56537
CsB100487-Oko001919	3.85426
CsB100487-Oko003304	4.49551
CsB100487-Oko020396	4.56197
CsB100487-Oko020729	4.06395
CsB100487-Oko022931	4.53386
CsB100487-Oko023617	4.02335
CsB100487-Oko025673	1.96558
CsB100487-Oko026784	1.2448
CsB100487-Oko027318	4.62455
CsB100487-Oko033704	4.58906
CsB100488-Oko001897	3.01657
CsB100488-Oko020394	99
CsB100488-Oko020739	3.4408
CsB100488-Oko023579	0.497369
CsB100488-Oko026518	3.63337
CsB100488-Oko026785	3.64492
CsB100488-Oko027339	3.81175
CsB100491-Oko023580	0.228356
CsB100491-Oko026788	2.34742
CsB100494-Oko023588	0.290454
CsB100497-Oko003316	4.39183
CsB100497-Oko020391	2.26394
CsB100497-Oko023591	0.069733
CsB100497-Oko026795	4.36788
CsB100499-Oko023592	0.0917296
CsB100499-Oko025668	2.63473
CsB100499-Oko026535	2.88083
CsB100499-Oko026806	0.680146
CsB100500-Oko023593	0.837921
CsB100503-Oko022910	4.38108
CsB100503-Oko023596	0.147494
CsB100503-Oko026808	1.17438
CsB100504-Oko023598	0.123383
CsB100505-Oko003324	2.00973
CsB100509-Oko026810	1.73023
CsB100510-Oko023601	0.0822142
CsB100511-Oko027365	4.41836
CsB100511-Oko033684	1.83252
CsB100512-Oko023602	0.342842
CsB100513-Oko023605	0.973149
CsB100514-Oko001887	2.60982
CsB100514-Oko020761	4.08488
CsB100515-Oko023606	0.0699713
CsB100515-Oko025654	3.33213
CsB100515-Oko026814	0.961977
CsB100518-Oko001876	4.22609
CsB100518-Oko003347	3.70238
CsB100518-Oko020782	4.16435
CsB100518-Oko022904	4.49371
CsB100518-Oko023609	0.0716381
CsB100518-Oko033199	4.41042
CsB100520-Oko023610	0.0812721
CsB100521-Oko023611	0.192414
CsB100521-Oko025653	3.61631
CsB100521-Oko026819	1.9914
CsB100522-Oko025652	3.55753
CsB100523-Oko023613	0.184102
CsB100523-Oko026554	3.89839
CsB100524-Oko022902	3.28624
CsB100524-Oko023614	0.263067
CsB100524-Oko025650	2.58926
CsB100524-Oko027389	3.23238
CsB100524-Oko027778	2.84239
CsB100526-Oko001874	4.04604
CsB100526-Oko003370	4.285
CsB100526-Oko022881	4.16342
CsB100526-Oko023617	0.239304
CsB100526-Oko026562	4.14744
CsB100526-Oko026824	3.86502
CsB100526-Oko027403	3.84579
CsB100526-Oko027799	4.20003
CsB100526-Oko033190	4.22404
CsB100526-Oko033265	4.12008
CsB100526-Oko033669	4.06061
CsB100527-Oko023619	0.0675277
CsB100528-Oko023620	0.146194
CsB100529-Oko023621	0.0861383
CsB100531-Oko023622	0.673232
CsB100534-Oko023623	0.0423428
CsB100537-Oko023626	0.105195
CsB100538-Oko023627	0.258514
CsB100538-Oko033650	3.88569
CsB100539-Oko023628	0.0493185
CsB100540-Oko023630	0.109055
CsB100540-Oko033186	3.73598
CsB100541-Oko023631	0.0387635
CsB100542-Oko023633	0.0328927
CsB100542-Oko025631	1.8961
CsB100542-Oko026840	1.20657
CsB100543-Oko023634	0.435456
CsB100545-Oko027404	4.22766
CsB100546-Oko026844	1.46381
CsB100547-Oko033276	99
CsB100548-Oko023635	0.0694209
CsB100549-Oko023636	0.140066
CsB100552-Oko023637	0.257114
CsB100552-Oko026847	3.35497
CsB100552-Oko027812	99
CsB100553-Oko023638	3.68881
CsB100555-Oko035258	3.81706
CsB100556-Oko023640	0.350044
CsB100556-Oko026849	1.37826
CsB100558-Oko033626	3.25984
CsB100559-Oko033625	3.34273
CsB100562-Oko023641	0.6074
CsB100563-Oko023642	0.0893938
CsB100564-Oko001273	3.80247
CsB100564-Oko007443	3.74897
CsB100564-Oko023645	0.193509
CsB100564-Oko027827	1.84583
CsB100564-Oko033173	3.62426
CsB100564-Oko033294	3.7158
CsB100564-Oko034030	3.84973
CsB100568-Oko023648	0.126227
CsB100568-Oko027129	1.97805
CsB100569-Oko023649	0.257365
CsB100570-Oko023650	0.208724
CsB100570-Oko026857	2.35845
CsB100572-Oko023651	0.220209
CsB100572-Oko026860	3.72031
CsB100572-Oko027829	4.26072
CsB100575-Oko023652	0.127596
CsB100575-Oko026861	1.72618
CsB100576-Oko001035	2.29576
CsB100576-Oko020520	2.78748
CsB100576-Oko023653	0.0731608
CsB100576-Oko023683	3.30966
CsB100576-Oko025836	3.10407
CsB100576-Oko034044	4.39151
CsB100576-Oko034478	4.3197
CsB100576-Oko035139	4.4761
CsB100576-Oko035275	2.78546
CsB100576-Oko043946	3.03028
CsB100577-Oko001264	4.05935
CsB100577-Oko010408	3.97815
CsB100577-Oko023654	1.6619
CsB100577-Oko025469	4.14378
CsB100579-Oko001886	4.06181
CsB100579-Oko023656	0.313887
CsB100579-Oko025474	4.18688
CsB100579-Oko027135	4.18675
CsB100579-Oko028237	99
CsB100579-Oko035288	4.33496
CsB100579-Oko036985	4.05944
CsB100580-Oko023658	0.471692
CsB100581-Oko023660	0.0643886
CsB100582-Oko023662	0.0529892
CsB100582-Oko026886	1.79237
CsB100583-Oko023663	0.845057
CsB100583-Oko025823	4.11209
CsB100584-Oko023665	0.288452
CsB100584-Oko027140	2.88363
CsB100585-Oko000658	4.48936
CsB100585-Oko001050	2.72434
CsB100585-Oko001797	2.57773
CsB100585-Oko003370	2.46351
CsB100585-Oko007449	4.50321
CsB100585-Oko007646	2.06485
CsB100585-Oko009516	1.72064
CsB100585-Oko009905	4.58397
CsB100585-Oko010391	4.14251
CsB100585-Oko020505	4.51753
CsB100585-Oko023160	4.89626
CsB100585-Oko023666	0.0627653
CsB100585-Oko023690	2.33706
CsB100585-Oko025497	4.81232
CsB100585-Oko025810	5.01309
CsB100585-Oko027654	3.45247
CsB100585-Oko027831	2.5735
CsB100585-Oko028249	4.63652
CsB100585-Oko033304	4.89348
CsB100585-Oko033618	4.98779
CsB100585-Oko034057	4.38809
CsB100585-Oko034367	2.96036
CsB100585-Oko034467	2.38432
CsB100585-Oko034489	5.03961
CsB100585-Oko035310	4.46073
CsB100586-Oko001792	2.22224
CsB100586-Oko001887	2.72764
CsB100586-Oko023164	2.89053
CsB100586-Oko023667	0.122001
CsB100586-Oko025523	2.35474
CsB100586-Oko034078	4.02604
CsB100586-Oko036688	4.24833
CsB100587-Oko023668	2.45071
CsB100587-Oko035140	4.66252
CsB100589-Oko007464	4.02755
CsB100589-Oko023672	0.379157
CsB100590-Oko001257	2.23599
CsB100590-Oko001909	4.52192
CsB100590-Oko007635	2.51684
CsB100590-Oko009532	4.5913
CsB100590-Oko009902	1.9017
CsB100590-Oko009986	4.4386
CsB100590-Oko010383	4.47627
CsB100590-Oko020494	2.65523
CsB100590-Oko023169	2.5095
CsB100590-Oko023653	4.38186
CsB100590-Oko025544	1.73545
CsB100590-Oko028258	4.57393
CsB100590-Oko033163	2.18315
CsB100590-Oko033314	2.36009
CsB100590-Oko033601	4.54768
CsB100590-Oko034366	5.02189
CsB100590-Oko034494	4.61855
CsB100590-Oko035147	4.52365
CsB100590-Oko035326	4.13339
CsB100590-Oko043960	1.75068
CsB100591-Oko034505	3.92231
CsB100592-Oko000664	4.03766
CsB100593-Oko023674	1.55646
CsB100594-Oko023677	0.466863
CsB100594-Oko026905	1.06891
CsB100594-Oko027835	3.49424
CsB100597-Oko023678	0.299418
CsB100598-Oko023679	0.273278
CsB100599-Oko036962	1.04159
CsB100602-Oko001066	5.20855
CsB100602-Oko001778	2.22822
CsB100602-Oko007466	4.84458
CsB100602-Oko009899	4.59484
CsB100602-Oko020472	5.1781
CsB100602-Oko023683	0.326578
CsB100602-Oko025565	4.92592
CsB100602-Oko033205	2.06996
CsB100602-Oko036711	2.1917
CsB100602-Oko043970	1.65067
CsB100605-Oko003348	4.09263
CsB100605-Oko007622	2.683
CsB100605-Oko009889	4.5696
CsB100605-Oko009987	2.51661
CsB100605-Oko023193	1.56556
CsB100605-Oko023684	0.0666201
CsB100605-Oko023711	1.29084
CsB100605-Oko025805	2.11527
CsB100605-Oko027162	2.21519
CsB100605-Oko033199	2.3953
CsB100605-Oko034349	2.62394
CsB100605-Oko034478	2.78517
CsB100606-Oko023685	0.0421774
CsB100607-Oko026924	2.32124
CsB100607-Oko027166	4.00239
CsB100609-Oko023686	0.0796044
CsB100611-Oko007475	4.98479
CsB100611-Oko023687	0.298637
CsB100611-Oko025580	4.86343
CsB100611-Oko027642	4.68096
CsB100611-Oko034093	4.88157
CsB100612-Oko023688	0.141956
CsB100612-Oko026931	1.40507
CsB100613-Oko023689	0.154429
CsB100614-Oko000675	99
CsB100614-Oko001231	4.45084
CsB100614-Oko001344	99
CsB100614-Oko001774	4.63385
CsB100614-Oko001919	4.82719
CsB100614-Oko003329	4.52516
CsB100614-Oko007479	3.63587
CsB100614-Oko007601	4.67168
CsB100614-Oko009539	4.54863
CsB100614-Oko009878	4.79868
CsB100614-Oko009992	4.788
CsB100614-Oko010368	4.13127
CsB100614-Oko023666	4.87837
CsB100614-Oko023690	4.66137
CsB100614-Oko026099	4.94281
CsB100614-Oko027629	4.54935
CsB100614-Oko027857	4.65135
CsB100614-Oko028281	4.92804
CsB100614-Oko033141	4.59881
CsB100614-Oko033190	4.57578
CsB100614-Oko033327	4.05239
CsB100614-Oko034100	4.7544
CsB100614-Oko034331	4.20632
CsB100614-Oko034513	4.42941
CsB100614-Oko035163	99
CsB100614-Oko035329	4.83386
CsB100614-Oko036719	4.90268
CsB100614-Oko036948	4.12615
CsB100614-Oko038421	4.39098
CsB100614-Oko043982	4.93578
CsB100614-Oko044072	4.22292
CsB100614-Oko047165	4.09859
CsB100618-Oko001079	3.98176
CsB100618-Oko001211	4.22409
CsB100618-Oko001773	4.51572
CsB100618-Oko001921	4.27012
CsB100618-Oko020467	4.14718
CsB100618-Oko023200	4.27023
CsB100618-Oko026108	4.49863
CsB100618-Oko027628	4.6854
CsB100618-Oko033339	4.71157
CsB100618-Oko034489	4.66414
CsB100618-Oko035173	4.14704
CsB100618-Oko035333	4.43872
CsB100618-Oko044054	4.14301
CsB100620-Oko023692	0.155312
CsB100620-Oko023723	3.65809
CsB100621-Oko007484	4.19514
CsB100621-Oko023693	0.043711
CsB100621-Oko025796	1.63269
CsB100621-Oko036735	4.59352
CsB100621-Oko038420	4.53656
CsB100622-Oko023694	0.11692
CsB100622-Oko038407	3.2984
CsB100623-Oko023695	1.42362
CsB100623-Oko026948	0.599296
CsB100624-Oko047164	4.03515
CsB100626-Oko023697	0.0624241
CsB100626-Oko025795	4.13986
CsB100627-Oko023698	0.107398
CsB100628-Oko023699	0.329614
CsB100628-Oko043993	4.70141
CsB100629-Oko023700	0.784339
CsB100631-Oko023701	0.0711252
CsB100631-Oko027184	3.69226
CsB100631-Oko033180	1.80134
CsB100631-Oko044041	3.65911
CsB100632-Oko023704	0.163837
CsB100632-Oko026953	3.63527
CsB100633-Oko023707	0.0713706
CsB100634-Oko009551	4.26708
CsB100634-Oko034316	4.24863
CsB100635-Oko023708	0.433309
CsB100635-Oko026115	4.12643
CsB100635-Oko028292	3.77027
CsB100635-Oko035178	2.66162
CsB100636-Oko023710	0.137021
CsB100636-Oko025592	3.98778
CsB100636-Oko026955	1.91354
CsB100636-Oko044036	4.13156
CsB100638-Oko000681	4.32681
CsB100638-Oko001081	4.7081
CsB100638-Oko001189	2.07729
CsB100638-Oko001335	2.05407
CsB100638-Oko001767	3.48802
CsB100638-Oko001935	3.33286
CsB100638-Oko003311	1.69281
CsB100638-Oko007580	1.29929
CsB100638-Oko009873	2.13357
CsB100638-Oko010001	2.67733
CsB100638-Oko020461	2.67448
CsB100638-Oko023209	4.09403
CsB100638-Oko023684	1.79867
CsB100638-Oko023711	0.0658374
CsB100638-Oko023724	1.6842
CsB100638-Oko025600	4.70745
CsB100638-Oko025794	1.86575
CsB100638-Oko026127	4.07866
CsB100638-Oko027602	1.78328
CsB100638-Oko027873	2.49547
CsB100638-Oko028306	2.3323
CsB100638-Oko033137	4.08758
CsB100638-Oko033163	2.74078
CsB100638-Oko033362	2.53644
CsB100638-Oko034116	1.58484
CsB100638-Oko034494	1.82587
CsB100638-Oko034521	1.90486
CsB100638-Oko036760	2.69374
CsB100638-Oko036931	2.34934
CsB100638-Oko044024	2.22046
CsB100638-Oko047152	4.53258
CsB100639-Oko010357	2.47498
CsB100639-Oko023712	0.135378
CsB100639-Oko026964	1.62572
CsB100639-Oko027197	3.52644
CsB100639-Oko033369	3.69514
CsB100640-Oko023713	0.180793
CsB100640-Oko026973	2.02111
CsB100641-Oko023714	0.224881
CsB100641-Oko023734	4.28537
CsB100641-Oko026140	4.28244
CsB100641-Oko027594	3.83032
CsB100641-Oko044012	4.04241
CsB100642-Oko023715	0.159976
CsB100642-Oko026983	1.72709
CsB100642-Oko027210	3.66298
CsB100643-Oko023716	0.0765594
CsB100645-Oko000687	3.76009
CsB100645-Oko001177	3.50437
CsB100645-Oko001330	3.80757
CsB100645-Oko023720	0.0357565
CsB100645-Oko025780	3.87713
CsB100645-Oko027219	3.89345
CsB100645-Oko027896	3.92673
CsB100645-Oko036766	3.77737
CsB100645-Oko036916	3.88222
CsB100645-Oko038403	3.70796
CsB100646-Oko023692	4.79609
CsB100646-Oko023723	0.186576
CsB100646-Oko044023	4.8362
CsB100647-Oko001939	3.59434
CsB100647-Oko036773	3.70162
CsB100648-Oko000704	1.6733
CsB100648-Oko001095	2.08012
CsB100648-Oko001324	2.65669
CsB100648-Oko001751	2.09214
CsB100648-Oko007564	3.60667
CsB100648-Oko009567	2.06885
CsB100648-Oko010010	3.05982
CsB100648-Oko020441	3.3642
CsB100648-Oko023223	3.03881
CsB100648-Oko023711	4.98902
CsB100648-Oko023724	0.124247
CsB100648-Oko025602	3.33311
CsB100648-Oko025768	2.07586
CsB100648-Oko026986	2.29331
CsB100648-Oko028317	2.30755
CsB100648-Oko033137	3.07257
CsB100648-Oko034310	2.07524
CsB100648-Oko034539	2.49113
CsB100648-Oko036787	4.38332
CsB100648-Oko044024	1.36497
CsB100650-Oko023725	0.0373861
CsB100651-Oko003310	4.20288
CsB100651-Oko010334	3.90445
CsB100651-Oko023729	0.18055
CsB100651-Oko026157	4.22704
CsB100651-Oko038395	4.24961
CsB100652-Oko009866	4.03655
CsB100652-Oko023730	0.256568
CsB100652-Oko027913	4.17148
CsB100652-Oko044047	4.15029
CsB100653-Oko023731	0.0676732
CsB100654-Oko010323	4.43601
CsB100654-Oko023714	4.12431
CsB100654-Oko023734	0.929145
CsB100654-Oko026992	2.27532
CsB100654-Oko027569	4.12818
CsB100654-Oko033111	4.09022
CsB100654-Oko034520	4.37759
CsB100654-Oko044012	4.25741
CsB100655-Oko023736	0.205791
CsB100656-Oko023739	0.0450932
CsB100656-Oko023748	0.122026
CsB100657-Oko023749	0.752936
CsB100658-Oko023740	0.111661
CsB100658-Oko023750	0.146551
CsB100658-Oko047133	4.52334
CsB100659-Oko003299	3.68326
CsB100659-Oko007560	3.79957
CsB100659-Oko026994	2.48761
CsB100659-Oko033127	4.09419
CsB100659-Oko035200	3.71707
CsB100660-Oko001107	99
CsB100660-Oko001175	3.86898
CsB100660-Oko003273	4.00389
CsB100660-Oko009582	99
CsB100660-Oko035221	99
CsB100660-Oko038384	3.69954
CsB100661-Oko023741	0.106549
CsB100661-Oko023751	1.34262
CsB100662-Oko023742	0.270342
CsB100662-Oko023752	0.113054
CsB100663-Oko023743	0.508687
CsB100663-Oko023753	0.255858
CsB100664-Oko023754	0.0559018
CsB100665-Oko023755	0.146943
CsB100666-Oko023756	0.604928
CsB100668-Oko023757	0.0791107
CsB100669-Oko000713	4.45783
CsB100669-Oko010029	4.20563
CsB100669-Oko023729	4.17882
CsB100669-Oko023758	0.32084
CsB100669-Oko044000	4.40038
CsB100671-Oko001314	2.64958
CsB100671-Oko001957	2.96742
CsB100671-Oko007549	1.8752
CsB100671-Oko010300	4.00003
CsB100671-Oko023760	0.0663838
CsB100671-Oko025628	4.40288
CsB100671-Oko026182	4.15672
CsB100671-Oko027926	3.7183
CsB100671-Oko036802	4.13184
CsB100671-Oko036898	4.1379
CsB100671-Oko038375	4.35132
CsB100672-Oko001313	99
CsB100672-Oko023730	4.32788
CsB100672-Oko034299	4.0426
CsB100674-Oko023762	0.151405
CsB100675-Oko009592	3.98588
CsB100675-Oko010046	4.42234
CsB100675-Oko023763	0.0532747
CsB100675-Oko034543	3.84008
CsB100675-Oko036880	4.56173
CsB100675-Oko047113	3.69167
CsB100676-Oko023734	4.09273
CsB100676-Oko023745	3.91016
CsB100676-Oko023764	0.053918
CsB100676-Oko026998	3.93343
CsB100676-Oko033111	3.94434
CsB100676-Oko047109	3.85909
CsB100677-Oko033092	1.6393
CsB100678-Oko023765	0.666834
CsB100680-Oko023766	0.0903586
CsB100680-Oko036810	4.20282
CsB100681-Oko023767	0.778576
CsB100684-Oko003260	3.36059
CsB100684-Oko023879	99
CsB100684-Oko034555	3.62954
CsB100686-Oko023872	3.95065
CsB100689-Oko023771	0.0887099
CsB100690-Oko001304	4.23805
CsB100690-Oko023773	0.325134
CsB100690-Oko036854	4.24867
CsB100693-Oko023774	0.066773
CsB100693-Oko047092	4.14777
CsB100694-Oko023775	0.057969
CsB100697-Oko023777	0.296289
CsB100701-Oko023782	2.67473
CsB100701-Oko033100	4.13775
CsB100705-Oko023787	0.911262
CsB100706-Oko023788	0.183041
CsB100706-Oko023871	3.2873
CsB100706-Oko034562	99
CsB100708-Oko023789	0.0846034
CsB100709-Oko023790	0.0900376
CsB100709-Oko027643	4.3962
CsB100714-Oko027637	4.05627
CsB100715-Oko034464	3.8851
CsB100716-Oko001293	2.6564
CsB100716-Oko023856	4.70542
CsB100716-Oko027629	4.36686
CsB100716-Oko033096	4.22292
CsB100716-Oko034467	2.67257
CsB100716-Oko034565	3.08394
CsB100716-Oko036844	4.62622
CsB100716-Oko038362	4.4612
CsB100716-Oko044072	4.30325
CsB100716-Oko047071	3.95055
CsB100721-Oko023792	0.25187
CsB100722-Oko023793	0.0802503
CsB100723-Oko023794	0.109651
CsB100723-Oko033089	3.55289
CsB100724-Oko023795	0.10453
CsB100726-Oko023796	0.528848
CsB100727-Oko023797	0.408301
CsB100728-Oko023799	0.839592
CsB100729-Oko023802	0.809459
CsB100734-Oko023807	0.0773753
CsB100736-Oko038363	3.06474
CsB100737-Oko023809	0.123769
CsB100737-Oko023836	2.41989
CsB100737-Oko025335	4.60187
CsB100737-Oko027606	3.70888
CsB100737-Oko034489	4.57705
CsB100737-Oko036820	3.7769
CsB100737-Oko044097	4.10435
CsB100743-Oko023811	0.202392
CsB100746-Oko023812	3.90884
CsB100747-Oko023818	3.33084
CsB100750-Oko044112	4.00634
CsB100752-Oko023813	0.481663
CsB100752-Oko025340	4.09792
CsB100752-Oko027590	4.06935
CsB100752-Oko033644	4.00533
CsB100753-Oko023814	0.501823
CsB100755-Oko023818	3.75122
CsB100756-Oko038384	3.15795
CsB100759-Oko033645	2.37578
CsB100759-Oko034501	1.43677
CsB100764-Oko044125	3.35941
CsB100766-Oko023821	0.114137
CsB100767-Oko023822	0.18032
CsB100768-Oko023823	3.35299
CsB100768-Oko027579	2.85676
CsB100769-Oko023825	0.138103
CsB100769-Oko026498	4.82026
CsB100770-Oko023799	3.67802
CsB100770-Oko025358	4.16133
CsB100771-Oko023826	0.21469
CsB100772-Oko023827	0.684295
CsB100773-Oko023829	0.164376
CsB100775-Oko023832	0.336089
CsB100775-Oko025367	3.92368
CsB100775-Oko033662	3.5935
CsB100775-Oko044141	99
CsB100776-Oko023833	0.0840238
CsB100777-Oko023834	0.148611
CsB100778-Oko023835	0.398331
CsB100778-Oko026494	3.97681
CsB100778-Oko034931	3.83095
CsB100780-Oko023836	0.0595141
CsB100780-Oko025372	2.4942
CsB100780-Oko026488	3.51893
CsB100780-Oko034513	4.3542
CsB100780-Oko034942	4.36862
CsB100780-Oko038389	4.4186
CsB100780-Oko044147	3.65576
CsB100784-Oko023837	0.0818119
CsB100785-Oko023839	0.0588095
CsB100786-Oko023840	0.0626563
CsB100786-Oko025383	4.41469
CsB100786-Oko026484	4.47715
CsB100786-Oko033669	4.50171
CsB100786-Oko034955	4.51792
CsB100786-Oko038399	4.52864
CsB100786-Oko044148	4.47881
CsB100787-Oko023841	0.10372
CsB100789-Oko023842	0.308876
CsB100789-Oko027569	3.9418
CsB100789-Oko034520	4.20721
CsB100789-Oko034958	4.01499
CsB100791-Oko023843	0.399726
CsB100793-Oko023844	0.23539
CsB100793-Oko026477	4.14985
CsB100793-Oko034967	3.74396
CsB100796-Oko023845	0.350465
CsB100797-Oko023847	0.178146
CsB100798-Oko023848	0.364023
CsB100798-Oko025399	3.92622
CsB100798-Oko026454	3.70066
CsB100798-Oko033676	3.99764
CsB100798-Oko038419	3.56619
CsB100799-Oko034539	4.25031
CsB100800-Oko023849	0.374972
CsB100801-Oko023850	0.0613143
CsB100802-Oko023851	0.314251
CsB100804-Oko023852	0.513629
CsB100805-Oko023854	0.396706
CsB100806-Oko023856	0.0660777
CsB100806-Oko025425	4.64825
CsB100806-Oko033697	4.16862
CsB100806-Oko034979	4.7286
CsB100806-Oko038421	3.07624
CsB100809-Oko023857	0.0839355
CsB100811-Oko023858	0.0397363
CsB100812-Oko023859	0.169151
CsB100815-Oko023863	0.860393
CsB100816-Oko026429	2.29782
CsB100818-Oko023864	0.639444
CsB100819-Oko023866	0.174162
CsB100820-Oko023867	0.161544
CsB100820-Oko038434	2.32967
CsB100821-Oko023868	0.0753452
CsB100821-Oko033701	1.85897
CsB100823-Oko023870	0.0654172
CsB100824-Oko023871	0.277479
CsB100824-Oko034562	99
CsB100832-Oko023872	0.199017
CsB100833-Oko023873	0.10291
CsB100835-Oko023876	0.0934761
CsB100836-Oko023877	0.124602
CsB100837-Oko023879	0.168502
CsB100838-Oko023880	1.90065
CsB100841-Oko023881	0.0628563
CsB100842-Oko023882	0.752147
CsB100843-Oko023883	0.274502
CsB100844-Oko023884	0.059792
CsB100846-Oko023885	0.485502
CsB100848-Oko023886	0.305456
CsB100850-Oko023888	0.0839275
CsB100851-Oko023889	0.085569
CsB100859-Oko023891	0.486262
CsB100860-Oko023893	0.14171
CsB100862-Oko023895	0.0868726
CsB100874-Oko023902	0.196371
CsB100876-Oko023903	0.225985
CsB100883-Oko023904	0.110786
CsB100883-Oko034507	3.97008
CsB100883-Oko034565	2.13526
CsB100885-Oko034489	4.78805
CsB100886-Oko023905	3.72022
CsB100887-Oko023906	0.12292
CsB100893-Oko023907	0.223572
CsB100896-Oko023910	0.186693
CsB100897-Oko023912	0.0988473
CsB100901-Oko023914	2.4025
CsB100901-Oko034478	4.33904
CsB100905-Oko034539	4.65491
CsB100908-Oko023915	0.431741
CsB100910-Oko023919	0.470547
CsB100912-Oko023921	0.186733
CsB100915-Oko023922	0.163067
CsB100915-Oko034472	3.73936
CsB100915-Oko034523	3.71656
CsB100916-Oko023923	0.12021
CsB100918-Oko023924	0.109076
CsB100919-Oko023925	0.137102
CsB100920-Oko023926	0.0969246
CsB100923-Oko023930	0.991638
CsB100924-Oko023931	0.365839
CsB100926-Oko023934	0.205107
CsB100927-Oko023935	0.040885
CsB100928-Oko023936	0.0825019
CsB100929-Oko023937	4.2076
CsB100931-Oko023939	0.0750799
CsB100932-Oko023940	0.835904
CsB100933-Oko023941	0.12886
CsB100933-Oko034331	4.12131
CsB100933-Oko034467	2.96459
CsB100933-Oko034507	4.53044
CsB100933-Oko046840	2.15656
CsB100934-Oko023943	0.177916
CsB100934-Oko034491	4.19074
CsB100937-Oko034489	4.68931
CsB100946-Oko034344	4.48662
CsB100946-Oko034461	4.34467
CsB100946-Oko034467	4.57455
CsB100946-Oko046863	4.56867
CsB100948-Oko023953	0.058765
CsB100949-Oko023955	0.046084
CsB100962-Oko023960	3.25645
CsB100963-Oko023962	0.224842
CsB100963-Oko034353	4.03783
CsB100963-Oko034437	3.94637
CsB100963-Oko046886	3.97524
CsB100966-Oko023965	0.335867
CsB100968-Oko023967	0.107002
CsB100969-Oko023968	0.128016
CsB100970-Oko034355	99
CsB100971-Oko023969	0.31749
CsB100972-Oko023970	0.115217
CsB100973-Oko023971	0.866453
CsB100976-Oko023972	0.148893
CsB100978-Oko023973	0.0654575
CsB100979-Oko023974	0.31718
CsB100980-Oko023975	0.495793
CsB100981-Oko023976	0.207968
CsB100982-Oko023981	1.36397
CsB100982-Oko046890	2.22087
CsB100983-Oko023988	0.18684
CsB100984-Oko023990	0.118247
CsB100986-Oko034377	3.84346
CsB100988-Oko023991	0.314076
CsB100991-Oko023992	0.108241
CsB100997-Oko023993	0.0646081
CsB100999-Oko023995	0.177872
CsB100999-Oko034399	4.23964
CsB101000-Oko023996	0.0809121
CsB101001-Oko023997	0.118191
CsB101001-Oko034409	3.83186
CsB101002-Oko023998	0.0810095
CsB101003-Oko046906	4.63501
CsB101005-Oko024001	0.0651395
CsB101007-Oko024002	0.0565274
CsB101008-Oko024003	0.292387
CsB101011-Oko024004	0.104263
CsB101012-Oko024005	0.0560554
CsB101014-Oko024006	2.41831
CsB101015-Oko024008	0.431368
CsB101018-Oko024009	0.195136
CsB101025-Oko024014	0.0446651
CsB101026-Oko024015	0.0911598
CsB101027-Oko023418	4.23368
CsB101028-Oko024016	0.0736009
CsB101028-Oko046915	4.32657
CsB101030-Oko024018	0.284091
CsB101030-Oko024089	4.07386
CsB101030-Oko028253	3.77707
CsB101031-Oko024021	1.0521
CsB101034-Oko024023	0.336786
CsB101036-Oko024025	0.091976
CsB101037-Oko001159	3.8696
CsB101037-Oko023426	3.56263
CsB101037-Oko024071	3.81107
CsB101040-Oko024027	0.292519
CsB101040-Oko028238	3.66788
CsB101041-Oko001170	4.40402
CsB101041-Oko003743	2.328
CsB101041-Oko023450	4.43319
CsB101041-Oko024028	0.0724624
CsB101041-Oko024069	4.2766
CsB101042-Oko024029	0.113486
CsB101042-Oko028234	4.55027
CsB101043-Oko023469	3.28645
CsB101043-Oko024030	0.0646233
CsB101043-Oko046919	2.42814
CsB101045-Oko024038	0.22696
CsB101047-Oko024039	0.141524
CsB101051-Oko024040	0.152113
CsB101053-Oko024042	0.232472
CsB101056-Oko024043	0.0518998
CsB101057-Oko001186	4.71612
CsB101057-Oko024044	0.0504817
CsB101057-Oko024067	4.46739
CsB101057-Oko046920	4.63295
CsB101058-Oko023475	4.76724
CsB101058-Oko024046	0.111959
CsB101059-Oko024052	0.180577
CsB101063-Oko003725	4.22426
CsB101063-Oko023483	4.24692
CsB101063-Oko024053	0.153338
CsB101063-Oko028220	4.30897
CsB101065-Oko024055	0.133832
CsB101070-Oko024057	0.121102
CsB101071-Oko024058	0.182452
CsB101072-Oko024062	0.0711483
CsB101073-Oko024063	0.152809
CsB101074-Oko024064	0.101128
CsB101075-Oko024065	3.60352
CsB101076-Oko024066	0.0988265
CsB101077-Oko024044	4.16876
CsB101077-Oko024067	0.0381222
CsB101078-Oko024068	0.205347
CsB101080-Oko001211	4.22404
CsB101080-Oko003709	4.354
CsB101080-Oko023504	3.90772
CsB101080-Oko024035	4.2836
CsB101080-Oko024069	0.0677926
CsB101080-Oko046946	4.6546
CsB101081-Oko024070	0.096341
CsB101082-Oko003702	3.75807
CsB101082-Oko024071	0.0373148
CsB101083-Oko024072	0.0702145
CsB101084-Oko024073	0.0879137
CsB101084-Oko046950	4.78568
CsB101086-Oko024076	0.0415422
CsB101086-Oko028212	1.89368
CsB101087-Oko024078	0.156088
CsB101088-Oko024081	3.24246
CsB101088-Oko028199	4.20152
CsB101097-Oko024086	2.01508
CsB101099-Oko024088	1.79858
CsB101100-Oko024018	4.08678
CsB101101-Oko024091	0.162803
CsB101102-Oko001231	2.43273
CsB101102-Oko003676	4.59755
CsB101103-Oko024092	0.163013
CsB101104-Oko024094	0.109578
CsB101104-Oko046954	2.79979
CsB101106-Oko024096	0.3558
CsB101108-Oko024099	0.124264
CsB101109-Oko024100	0.155183
CsB101110-Oko024102	4.00209
CsB101112-Oko001241	4.35093
CsB101112-Oko003659	4.32668
CsB101112-Oko024002	5.03507
CsB101112-Oko024103	0.159928
CsB101112-Oko028183	4.16516
CsB101112-Oko046972	4.53374
CsB101113-Oko024104	0.0830257
CsB101114-Oko024106	0.468966
CsB101115-Oko024109	0.0992386
CsB101116-Oko024112	0.0718873
CsB101117-Oko024113	0.144304
CsB101120-Oko024114	0.296449
CsB101121-Oko003655	3.24123
CsB101121-Oko024115	1.80504
CsB101123-Oko024116	0.676864
CsB101125-Oko024117	0.0332927
CsB101128-Oko024120	0.0605134
CsB101129-Oko001249	3.56334
CsB101129-Oko023997	2.41064
CsB101129-Oko024123	0.0618577
CsB101129-Oko028168	3.76982
CsB101130-Oko024125	0.100793
CsB101132-Oko024126	0.130714
CsB101133-Oko024127	0.105257
CsB101135-Oko024128	0.573847
CsB101136-Oko024130	0.0631425
CsB101138-Oko024132	0.315254
CsB101139-Oko024134	0.0996689
CsB101140-Oko024135	0.0584142
CsB101142-Oko024137	0.0787288
CsB101143-Oko023981	1.87013
CsB101144-Oko024138	0.0345814
CsB101145-Oko024139	0.0532329
CsB101146-Oko024140	0.0671492
CsB101147-Oko024142	0.281391
CsB101148-Oko024143	0.591691
CsB101149-Oko024146	0.146084
CsB101153-Oko024149	0.178312
CsB101159-Oko024150	0.187374
CsB101160-Oko024151	0.0440325
CsB101161-Oko024152	0.0870025
CsB101165-Oko024153	0.986094
CsB101167-Oko024154	0.289785
CsB101168-Oko000936	99
CsB101168-Oko002763	99
CsB101168-Oko024155	0.351645
CsB101169-Oko024156	0.208368
CsB101170-Oko024157	2.32563
CsB101173-Oko024159	2.39462
CsB101176-Oko024163	0.254694
CsB101178-Oko024164	0.258503
CsB101182-Oko024165	0.0542935
CsB101183-Oko024167	0.611825
CsB101186-Oko000928	4.14636
CsB101186-Oko002784	2.9874
CsB101187-Oko024168	0.186081
CsB101188-Oko024169	0.728671
CsB101189-Oko000918	99
CsB101189-Oko024171	0.282996
CsB101190-Oko024172	0.136709
CsB101192-Oko024173	0.101922
CsB101194-Oko024174	0.24409
CsB101194-Oko024181	0.0850031
CsB101195-Oko002800	4.08213
CsB101195-Oko024175	0.107038
CsB101195-Oko024182	0.0941647
CsB101198-Oko024185	0.169927
CsB101198-Oko024199	0.183773
CsB101199-Oko024188	0.375636
CsB101199-Oko024201	0.28789
CsB101202-Oko024192	0.36249
CsB101202-Oko024207	0.386174
CsB101204-Oko024222	0.149681
CsB101207-Oko024223	0.0847044
CsB101208-Oko024224	0.365585
CsB101209-Oko000902	3.32498
CsB101209-Oko007401	3.45137
CsB101209-Oko024226	0.0555343
CsB101210-Oko024229	0.126282
CsB101211-Oko002807	4.42252
CsB101211-Oko007423	4.24039
CsB101211-Oko024232	0.0374949
CsB101212-Oko024233	0.126004
CsB101213-Oko024234	0.451724
CsB101214-Oko024235	0.211567
CsB101215-Oko007443	3.82059
CsB101217-Oko002819	3.5532
CsB101218-Oko000891	4.23832
CsB101218-Oko002836	4.69292
CsB101218-Oko007449	4.55884
CsB101218-Oko024196	2.17176
CsB101218-Oko024238	0.144818
CsB101219-Oko024241	0.833329
CsB101220-Oko024246	0.174222
CsB101221-Oko024247	0.175477
CsB101222-Oko024248	0.0523781
CsB101223-Oko024253	0.0646307
CsB101225-Oko002842	2.62763
CsB101225-Oko007474	3.15448
CsB101225-Oko024254	0.173756
CsB101226-Oko024255	0.148194
CsB101227-Oko024267	0.286754
CsB101230-Oko024277	0.0654926
CsB101231-Oko024278	0.283864
CsB101234-Oko024280	0.44121
CsB101237-Oko024294	1.05464
CsB101239-Oko024299	0.492098
CsB101242-Oko000887	2.66442
CsB101242-Oko007484	3.95441
CsB101255-Oko000865	1.33692
CsB101255-Oko007494	3.79027
CsB101284-Oko033755	3.23063
CsB101285-Oko025438	3.8402
CsB101288-Oko024300	0.0925549
CsB101290-Oko024301	0.200584
CsB101290-Oko027839	3.88056
CsB101290-Oko032461	3.67561
CsB101291-Oko024306	0.826258
CsB101291-Oko033747	3.73999
CsB101292-Oko024311	0.306832
CsB101293-Oko024313	0.214443
CsB101293-Oko034409	2.33902
CsB101293-Oko034523	3.21806
CsB101293-Oko034580	0.770511
CsB101293-Oko034800	3.78988
CsB101294-Oko024343	0.633614
CsB101296-Oko024342	0.0802827
CsB101297-Oko000030	99
CsB101297-Oko034389	99
CsB101297-Oko034513	4.01897
CsB101297-Oko034565	3.99953
CsB101297-Oko034818	3.65282
CsB101297-Oko034927	99
CsB101299-Oko024333	0.118824
CsB101300-Oko024330	0.0583247
CsB101301-Oko024328	0.0646183
CsB101302-Oko024326	0.0601988
CsB101304-Oko024324	0.0902665
CsB101305-Oko001607	4.11346
CsB101305-Oko027825	3.9937
CsB101310-Oko024319	0.28203
CsB101310-Oko032442	4.09352
CsB101310-Oko034501	4.37476
CsB101310-Oko034555	4.45408
CsB101311-Oko001611	4.24732
CsB101311-Oko024314	0.0685111
CsB101311-Oko025415	4.09525
CsB101311-Oko034930	3.74126
CsB101312-Oko001617	4.22507
CsB101312-Oko024345	0.169354
[truncated: 41,712 more rows]

## Sheet: OkoB-CsoA_x0009_
OkoB-CsoA
Sequence	Ks
CsA100001-Oko003893	0.329327
CsA100002-Oko003892	0.138096
CsA100003-Oko003891	0.131152
CsA100005-Oko002869	99
CsA100006-Oko003890	0.161545
CsA100006-Oko033180	2.12847
CsA100007-Oko003889	0.0800376
CsA100010-Oko003888	0.736671
CsA100010-Oko009582	99
CsA100014-Oko003887	0.367104
CsA100016-Oko003885	0.176603
CsA100017-Oko003884	0.0848333
CsA100019-Oko003883	0.183858
CsA100019-Oko023210	1.3394
CsA100019-Oko033178	4.52958
CsA100019-Oko034711	2.33422
CsA100020-Oko003882	0.138488
CsA100020-Oko023214	1.16428
CsA100020-Oko044069	4.76726
CsA100024-Oko003879	3.52298
CsA100026-Oko023226	1.82192
CsA100027-Oko003878	0.282446
CsA100028-Oko023232	3.82707
CsA100031-Oko000370	2.71074
CsA100031-Oko000833	99
CsA100031-Oko001273	2.74408
CsA100031-Oko002870	1.89359
CsA100031-Oko003877	0.325138
CsA100031-Oko009572	2.76864
CsA100031-Oko033173	2.97555
CsA100032-Oko003875	0.576363
CsA100032-Oko025331	4.16898
CsA100033-Oko021564	2.10716
CsA100034-Oko003874	0.097785
CsA100036-Oko003873	0.107746
CsA100036-Oko023241	1.17445
CsA100037-Oko023244	1.7606
CsA100038-Oko023513	99
CsA100040-Oko000369	3.52897
CsA100040-Oko003820	99
CsA100040-Oko023157	4.12201
CsA100042-Oko003872	0.510442
CsA100043-Oko001296	4.63275
CsA100043-Oko007564	4.63039
CsA100043-Oko007635	2.53876
CsA100043-Oko009567	2.9072
CsA100043-Oko009978	4.30064
CsA100043-Oko009985	1.93099
CsA100043-Oko020750	4.5643
CsA100043-Oko021450	2.15348
CsA100043-Oko022942	3.44182
CsA100043-Oko023010	3.75816
CsA100043-Oko023480	4.48622
CsA100043-Oko025338	3.13118
CsA100043-Oko025454	2.62719
CsA100043-Oko033163	2.64667
CsA100043-Oko033401	4.57014
CsA100043-Oko033582	2.57511
CsA100043-Oko034310	2.96124
CsA100043-Oko034466	4.56923
CsA100043-Oko034728	2.24766
CsA100043-Oko035147	4.45811
CsA100043-Oko036787	4.66813
CsA100043-Oko036872	2.34893
CsA100043-Oko044024	4.46524
CsA100044-Oko000088	1.76272
CsA100044-Oko000814	1.96951
CsA100044-Oko001308	2.4943
CsA100044-Oko002828	3.325
CsA100044-Oko003278	2.72537
CsA100044-Oko020394	3.30299
CsA100044-Oko022936	3.63525
CsA100044-Oko025511	2.71976
CsA100044-Oko033565	3.90016
CsA100044-Oko033851	1.55506
CsA100044-Oko034392	1.50325
CsA100044-Oko035353	3.8842
CsA100044-Oko036570	3.84004
CsA100046-Oko000092	4.23658
CsA100046-Oko001323	4.02374
CsA100046-Oko002836	4.03498
CsA100046-Oko002883	3.9589
CsA100046-Oko003304	4.26322
CsA100046-Oko007608	4.26707
CsA100046-Oko009561	4.24979
CsA100046-Oko009992	4.20108
CsA100046-Oko020405	3.91752
CsA100046-Oko020732	4.22938
CsA100046-Oko020829	4.13314
CsA100046-Oko021460	3.75109
CsA100046-Oko021576	4.21859
CsA100046-Oko022931	3.83221
CsA100046-Oko023016	4.08342
CsA100046-Oko023160	4.14197
CsA100046-Oko023366	4.16901
CsA100046-Oko025497	4.18019
CsA100046-Oko026149	4.15025
CsA100046-Oko026207	3.86167
CsA100046-Oko028203	4.03553
CsA100046-Oko033154	3.8435
CsA100046-Oko033327	4.17648
CsA100046-Oko033378	4.03217
CsA100046-Oko034331	4.1773
CsA100046-Oko034383	4.17586
CsA100046-Oko034467	4.25088
CsA100046-Oko035310	3.9224
CsA100046-Oko035363	3.78631
CsA100046-Oko036423	4.16598
CsA100046-Oko036795	3.83175
CsA100046-Oko036868	4.18762
CsA100046-Oko044072	3.67452
CsA100046-Oko045891	3.85299
CsA100047-Oko002843	4.97378
CsA100048-Oko000100	4.44333
CsA100048-Oko002897	99
CsA100048-Oko003870	1.1091
CsA100048-Oko007631	4.10018
CsA100048-Oko008037	4.20278
CsA100048-Oko009944	99
CsA100048-Oko010207	4.40483
CsA100048-Oko020713	3.6619
CsA100048-Oko021465	99
CsA100048-Oko023165	4.37211
CsA100048-Oko023368	3.1252
CsA100048-Oko023481	4.1939
CsA100048-Oko023503	99
CsA100048-Oko023844	4.1325
CsA100048-Oko025466	4.00764
CsA100048-Oko025474	4.13284
CsA100048-Oko028237	3.98928
CsA100048-Oko033364	4.20822
CsA100048-Oko033859	99
CsA100048-Oko034918	4.21084
CsA100048-Oko035121	4.02647
CsA100048-Oko035288	4.34531
CsA100048-Oko035373	4.08261
CsA100048-Oko036567	4.13341
CsA100048-Oko044043	4.19377
CsA100048-Oko045882	4.26956
CsA100049-Oko003869	1.22975
CsA100049-Oko034379	3.63555
CsA100050-Oko003867	0.159942
CsA100050-Oko023888	4.54436
CsA100051-Oko000087	2.37433
CsA100053-Oko000115	3.82045
CsA100053-Oko003832	4.20708
CsA100053-Oko003865	4.15686
CsA100053-Oko023370	3.88899
CsA100053-Oko033868	4.21286
CsA100054-Oko026220	4.20541
CsA100054-Oko034440	4.00705
CsA100054-Oko047157	3.6498
CsA100055-Oko001296	3.35291
CsA100055-Oko001324	2.19958
CsA100055-Oko003311	4.46108
CsA100055-Oko003863	0.176558
CsA100055-Oko007580	2.4622
CsA100055-Oko007622	4.49109
CsA100055-Oko007635	1.84216
CsA100055-Oko009987	2.35316
CsA100055-Oko010001	1.77593
CsA100055-Oko020425	2.02576
CsA100055-Oko020839	2.31518
CsA100055-Oko023169	4.44847
CsA100055-Oko023385	2.60227
CsA100055-Oko025360	2.15997
CsA100055-Oko025454	2.17293
CsA100055-Oko026127	4.03267
CsA100055-Oko026224	1.83425
CsA100055-Oko028195	2.72882
CsA100055-Oko033314	2.52693
CsA100055-Oko033362	4.20589
CsA100055-Oko034366	4.51
CsA100055-Oko034478	2.6965
CsA100056-Oko000091	4.40366
CsA100056-Oko000118	4.5533
CsA100056-Oko001293	4.49072
CsA100056-Oko002911	4.317
CsA100056-Oko003293	4.4215
CsA100056-Oko003329	4.33641
CsA100056-Oko003835	4.18154
CsA100056-Oko007588	4.57432
CsA100056-Oko007608	4.60535
CsA100056-Oko009539	4.42076
CsA100056-Oko009992	4.47566
CsA100056-Oko010003	4.62654
CsA100056-Oko020435	4.2858
CsA100056-Oko020693	4.33419
CsA100056-Oko020864	4.54245
CsA100056-Oko021471	3.55578
CsA100056-Oko021584	4.54578
CsA100056-Oko022128	4.58525
CsA100056-Oko022905	4.31909
CsA100056-Oko023032	4.55005
CsA100056-Oko023182	4.09541
CsA100056-Oko023490	2.14396
CsA100056-Oko023501	4.44921
CsA100056-Oko023840	4.52089
CsA100056-Oko023904	4.55041
CsA100056-Oko025372	4.59579
CsA100056-Oko025440	4.54752
CsA100056-Oko027654	4.57938
CsA100056-Oko028183	4.24131
CsA100056-Oko028249	4.30386
CsA100056-Oko033327	4.07349
CsA100056-Oko033555	4.51067
CsA100056-Oko034344	4.3705
CsA100056-Oko034358	4.45658
CsA100056-Oko034461	4.47602
CsA100056-Oko034923	4.4901
CsA100056-Oko035383	4.27692
CsA100056-Oko036414	4.22466
CsA100056-Oko036813	4.27285
CsA100056-Oko036844	4.49432
CsA100056-Oko044097	99
CsA100056-Oko047154	4.4662
CsA100057-Oko000357	4.65917
CsA100057-Oko000795	5.31113
CsA100057-Oko003853	5.32488
CsA100057-Oko007645	5.12537
CsA100057-Oko023255	1.94411
CsA100057-Oko023391	5.37775
CsA100058-Oko000125	2.2938
CsA100058-Oko003861	0.24015
CsA100058-Oko034357	0.948657
CsA100059-Oko000092	4.53456
CsA100059-Oko003297	4.29242
CsA100059-Oko007589	4.87794
CsA100059-Oko007601	4.69074
CsA100059-Oko007646	4.87516
CsA100059-Oko008055	4.44584
CsA100059-Oko009516	4.56321
CsA100059-Oko009584	4.64975
CsA100059-Oko009958	4.55992
CsA100059-Oko020445	4.8994
CsA100059-Oko020884	4.80994
CsA100059-Oko022123	3.8456
CsA100059-Oko023835	3.9562
CsA100059-Oko026108	4.77207
CsA100059-Oko026228	99
CsA100059-Oko033141	4.66293
CsA100059-Oko033304	4.69214
CsA100059-Oko033339	4.94374
CsA100059-Oko034288	4.86464
CsA100059-Oko034742	4.26297
CsA100059-Oko034931	3.95094
CsA100059-Oko035279	4.03728
CsA100059-Oko036554	3.87237
CsA100059-Oko036826	4.83189
CsA100059-Oko036834	4.72131
CsA100059-Oko044054	3.03679
CsA100059-Oko044120	4.0841
CsA100059-Oko045864	4.86887
CsA100062-Oko003856	3.88349
CsA100067-Oko000342	99
CsA100067-Oko002869	99
CsA100067-Oko003854	1.74628
CsA100067-Oko008064	3.51841
CsA100067-Oko020677	3.42435
CsA100067-Oko020886	3.54799
CsA100067-Oko023042	3.59407
CsA100067-Oko025375	99
CsA100067-Oko026254	99
CsA100067-Oko033885	99
CsA100067-Oko035269	3.27362
CsA100067-Oko036411	3.14861
CsA100068-Oko003853	0.098221
CsA100068-Oko027642	4.66911
CsA100069-Oko003852	0.167087
CsA100069-Oko020359	4.26174
CsA100069-Oko023410	4.19601
CsA100069-Oko034489	4.34241
CsA100069-Oko035407	1.71454
CsA100070-Oko007610	4.13023
CsA100070-Oko010189	99
CsA100070-Oko035108	3.97184
CsA100070-Oko045839	4.0164
CsA100072-Oko003851	0.137803
CsA100073-Oko000248	2.81737
CsA100073-Oko000780	99
CsA100073-Oko001274	99
CsA100073-Oko003850	0.227504
CsA100073-Oko008078	2.96746
CsA100073-Oko009507	2.77585
CsA100073-Oko020561	99
CsA100073-Oko020655	2.74391
CsA100073-Oko021473	2.81509
CsA100073-Oko022099	2.7975
CsA100073-Oko023500	99
CsA100073-Oko023516	2.97725
CsA100073-Oko025483	99
CsA100073-Oko027634	2.88212
CsA100073-Oko033291	99
CsA100073-Oko033551	2.74931
CsA100073-Oko036387	2.75624
CsA100074-Oko003849	0.325633
CsA100074-Oko009511	4.29151
CsA100074-Oko009569	4.22225
CsA100074-Oko020654	4.1314
CsA100075-Oko035095	3.28109
CsA100075-Oko035409	3.24652
CsA100076-Oko003848	0.269205
CsA100078-Oko020376	99
CsA100078-Oko025427	99
CsA100079-Oko002931	4.50333
CsA100079-Oko003847	4.37397
CsA100079-Oko027584	99
CsA100079-Oko028175	4.27123
CsA100080-Oko000136	4.70227
CsA100080-Oko000771	4.34874
CsA100080-Oko001257	4.72963
CsA100080-Oko001335	4.62017
CsA100080-Oko003348	4.09735
CsA100080-Oko007635	4.75831
CsA100080-Oko009532	3.85811
CsA100080-Oko009567	4.78243
CsA100080-Oko009625	4.59101
CsA100080-Oko009978	4.28073
CsA100080-Oko010001	3.66371
CsA100080-Oko010010	4.44532
CsA100080-Oko010184	4.79249
CsA100080-Oko020461	4.77761
CsA100080-Oko020907	4.5697
CsA100080-Oko021588	3.71759
CsA100080-Oko022904	4.71998
CsA100080-Oko023193	4.31029
CsA100080-Oko023480	4.53272
CsA100080-Oko023517	4.14758
CsA100080-Oko023914	5.87097
CsA100080-Oko028258	2.58383
CsA100080-Oko033137	4.04282
CsA100080-Oko033314	4.6863
CsA100080-Oko033362	4.71977
CsA100080-Oko034308	2.65805
CsA100080-Oko034349	4.75102
CsA100080-Oko034366	4.48532
CsA100080-Oko034466	4.41657
CsA100080-Oko034494	2.05909
CsA100080-Oko035260	4.22764
CsA100080-Oko036542	4.64646
CsA100080-Oko045831	4.7349
CsA100080-Oko047152	4.60509
CsA100081-Oko003845	4.29001
CsA100083-Oko003843	0.372452
CsA100083-Oko021593	2.07998
CsA100083-Oko022079	4.18435
CsA100083-Oko025341	4.18434
CsA100084-Oko003842	0.173048
CsA100084-Oko023939	3.60544
CsA100084-Oko035077	3.84298
CsA100085-Oko000118	4.75303
CsA100085-Oko000242	3.60047
CsA100085-Oko000327	4.9432
CsA100085-Oko001241	4.38543
CsA100085-Oko001344	99
CsA100085-Oko002883	4.73913
CsA100085-Oko002943	3.70695
CsA100085-Oko003303	4.44334
CsA100085-Oko003370	4.79088
CsA100085-Oko003860	4.57626
CsA100085-Oko007588	5.00084
CsA100085-Oko007646	4.88244
CsA100085-Oko007665	4.90334
CsA100085-Oko009509	4.85341
CsA100085-Oko009539	4.55927
CsA100085-Oko009561	4.92965
CsA100085-Oko009627	4.84713
CsA100085-Oko009992	4.83127
CsA100085-Oko010003	4.96731
CsA100085-Oko010018	4.74196
CsA100085-Oko020396	4.33204
CsA100085-Oko020467	4.11766
CsA100085-Oko021598	4.28165
CsA100085-Oko022078	4.62842
CsA100085-Oko022881	4.82925
CsA100085-Oko023066	4.98126
CsA100085-Oko023200	4.33365
CsA100085-Oko023470	4.30562
CsA100085-Oko023533	4.91829
CsA100085-Oko023828	4.59346
CsA100085-Oko023941	4.8086
CsA100085-Oko025383	4.69266
CsA100085-Oko025425	4.49077
CsA100085-Oko025497	4.69697
CsA100085-Oko025913	3.86341
CsA100085-Oko026082	4.36652
CsA100085-Oko026276	4.42518
CsA100085-Oko027588	5.01917
CsA100085-Oko027629	4.57607
CsA100085-Oko033304	4.69632
CsA100085-Oko033888	4.4695
CsA100085-Oko034331	4.26482
CsA100085-Oko034344	4.56844
CsA100085-Oko034367	4.82058
CsA100085-Oko034438	4.47416
CsA100085-Oko034507	4.92489
CsA100085-Oko034760	4.57444
CsA100085-Oko034955	4.90646
CsA100085-Oko035052	4.93988
CsA100085-Oko036385	4.19697
CsA100085-Oko036521	4.08108
CsA100085-Oko036826	4.92164
CsA100085-Oko036844	4.80144
CsA100085-Oko044072	99
CsA100085-Oko044131	4.30023
CsA100085-Oko047145	3.87401
CsA100086-Oko003841	0.124555
CsA100086-Oko044141	4.31625
CsA100087-Oko003840	0.864654
CsA100088-Oko003839	0.259259
CsA100089-Oko000240	4.79166
CsA100089-Oko020556	4.85927
CsA100090-Oko023557	3.64992
CsA100091-Oko003838	0.1146
CsA100093-Oko000307	4.16447
CsA100093-Oko021488	4.28041
CsA100093-Oko028155	3.86292
CsA100093-Oko033546	4.09343
CsA100093-Oko047138	4.02774
CsA100094-Oko003837	0.379625
CsA100094-Oko022904	4.36305
CsA100094-Oko023069	4.39963
CsA100094-Oko034349	4.41201
CsA100095-Oko003836	0.295889
CsA100095-Oko022065	2.86945
CsA100096-Oko000154	4.18798
CsA100096-Oko000226	4.43484
CsA100096-Oko000283	4.31807
CsA100096-Oko000751	1.9054
CsA100096-Oko001236	4.49989
CsA100096-Oko002962	2.35829
CsA100096-Oko003329	4.177
CsA100096-Oko003382	3.62503
CsA100096-Oko003834	0.552972
CsA100096-Oko007646	4.54416
CsA100096-Oko007665	4.49421
CsA100096-Oko007685	4.40605
CsA100096-Oko008101	3.15822
CsA100096-Oko009539	2.29142
CsA100096-Oko009561	4.5019
CsA100096-Oko009639	4.24293
CsA100096-Oko010003	4.50262
CsA100096-Oko010018	4.19198
CsA100096-Oko010032	4.24325
CsA100096-Oko020405	4.46187
CsA100096-Oko020648	3.60378
CsA100096-Oko021511	4.36597
CsA100096-Oko022881	4.2551
CsA100096-Oko022905	4.18494
CsA100096-Oko023160	4.3801
CsA100096-Oko023560	4.13658
CsA100096-Oko023956	2.18756
CsA100096-Oko025335	2.96137
CsA100096-Oko025352	3.46974
CsA100096-Oko025402	2.79361
CsA100096-Oko025921	2.75903
CsA100096-Oko026069	4.36966
CsA100096-Oko026294	4.17974
CsA100096-Oko027593	4.45982
CsA100096-Oko027616	4.33689
CsA100096-Oko028249	4.33568
CsA100096-Oko033265	4.28584
CsA100096-Oko033378	4.12259
CsA100096-Oko034331	4.23597
CsA100096-Oko034358	4.28708
CsA100096-Oko034383	4.41642
CsA100096-Oko034461	4.35704
CsA100096-Oko034467	4.2916
CsA100096-Oko034513	1.83899
CsA100096-Oko034782	3.80054
CsA100096-Oko035027	4.17003
CsA100096-Oko035243	4.20816
CsA100096-Oko035424	2.3955
CsA100096-Oko036377	4.13502
CsA100096-Oko036497	2.63118
CsA100096-Oko036820	3.95867
CsA100096-Oko036850	4.36697
CsA100096-Oko044097	4.21976
CsA100096-Oko044148	2.73634
CsA100096-Oko045820	3.65802
CsA100096-Oko047128	4.52215
CsA100100-Oko023212	0.916131
CsA100101-Oko020642	4.26017
CsA100101-Oko021519	4.52553
CsA100101-Oko025419	4.10431
CsA100101-Oko025520	4.27564
CsA100101-Oko028267	4.53014
CsA100102-Oko003833	0.179872
CsA100104-Oko000136	4.15348
CsA100104-Oko000743	4.16481
CsA100104-Oko002980	3.55709
CsA100104-Oko003348	3.89225
CsA100104-Oko003863	3.9406
CsA100104-Oko007580	4.00435
CsA100104-Oko009663	3.87647
CsA100104-Oko010179	4.15065
CsA100104-Oko020425	3.96229
CsA100104-Oko020640	4.15242
CsA100104-Oko021538	4.14759
CsA100104-Oko021614	4.17155
CsA100104-Oko023169	4.14121
CsA100104-Oko023213	4.11643
CsA100104-Oko025338	4.11852
CsA100104-Oko025360	4.00523
CsA100104-Oko025544	4.11271
CsA100104-Oko027602	4.13736
CsA100104-Oko033239	4.07508
CsA100104-Oko033401	4.11117
CsA100104-Oko033896	4.08446
CsA100104-Oko034308	4.10981
CsA100104-Oko034366	3.92091
CsA100104-Oko034478	3.99034
CsA100104-Oko034521	4.22704
CsA100104-Oko034969	4.0469
CsA100104-Oko035429	4.08255
CsA100104-Oko044151	4.0374
CsA100105-Oko022877	0.970298
CsA100106-Oko003832	0.375658
CsA100106-Oko003888	99
CsA100106-Oko009582	99
CsA100106-Oko009672	3.40842
CsA100106-Oko020922	99
CsA100106-Oko022045	3.46173
CsA100106-Oko023081	3.40155
CsA100106-Oko023818	3.30817
CsA100106-Oko033544	99
CsA100106-Oko034790	99
CsA100106-Oko035221	3.49039
CsA100108-Oko000145	2.10978
CsA100108-Oko000742	1.99298
CsA100108-Oko001211	4.15955
CsA100108-Oko003370	3.82859
CsA100108-Oko003383	4.48941
CsA100108-Oko009504	2.46423
CsA100108-Oko009673	1.94342
CsA100108-Oko010032	2.82663
CsA100108-Oko020533	4.50799
CsA100108-Oko020931	4.44624
CsA100108-Oko022031	4.49888
CsA100108-Oko023083	2.85639
CsA100108-Oko023182	4.36633
CsA100108-Oko023450	4.52258
CsA100108-Oko023572	4.52487
CsA100108-Oko023809	4.47456
CsA100108-Oko023957	4.52864
CsA100108-Oko025352	2.6179
CsA100108-Oko025372	2.64957
CsA100108-Oko025406	4.4495
CsA100108-Oko025440	3.81114
CsA100108-Oko025546	4.52229
CsA100108-Oko026063	1.49928
CsA100108-Oko027606	4.0949
CsA100108-Oko027897	2.53702
CsA100108-Oko028147	2.3307
CsA100108-Oko028255	4.4739
CsA100108-Oko034367	4.47928
CsA100108-Oko034389	3.90949
CsA100108-Oko034489	4.54279
CsA100108-Oko035004	3.69115
CsA100108-Oko036473	4.48437
CsA100108-Oko036814	4.29814
CsA100108-Oko036868	4.51936
CsA100108-Oko044106	4.46221
CsA100108-Oko045810	4.42147
CsA100109-Oko000208	3.72805
CsA100109-Oko002899	4.73773
CsA100109-Oko003830	0.512331
CsA100109-Oko025357	4.6103
CsA100111-Oko023448	3.69013
CsA100112-Oko000164	4.39742
CsA100112-Oko000207	4.16994
CsA100112-Oko003372	4.17734
CsA100112-Oko003828	0.187326
CsA100112-Oko008107	4.08841
CsA100112-Oko009484	4.36094
CsA100112-Oko022922	4.32978
CsA100112-Oko025373	3.69002
CsA100112-Oko026056	3.95127
CsA100112-Oko027896	4.29984
CsA100112-Oko036359	4.15399
CsA100113-Oko003827	0.321389
CsA100113-Oko010007	3.47671
CsA100113-Oko020632	3.00583
CsA100113-Oko021626	3.45028
CsA100113-Oko022927	3.41517
CsA100113-Oko023789	3.43903
CsA100113-Oko025377	3.36757
CsA100113-Oko034983	3.38591
CsA100114-Oko003826	0.0491374
CsA100114-Oko009528	3.56101
CsA100114-Oko009690	3.62406
CsA100114-Oko010154	5.36095
CsA100114-Oko020528	3.57917
CsA100114-Oko020955	2.82729
CsA100114-Oko034409	3.67883
CsA100114-Oko034472	3.63298
CsA100114-Oko034523	3.60956
CsA100114-Oko034800	3.24055
CsA100115-Oko003824	0.0949246
CsA100116-Oko003823	0.161653
CsA100117-Oko003821	0.208879
CsA100118-Oko003820	1.45573
CsA100118-Oko007687	99
CsA100118-Oko020432	99
CsA100118-Oko028138	99
CsA100119-Oko003819	1.68294
CsA100120-Oko003816	0.144289
CsA100120-Oko009583	2.44828
CsA100121-Oko001189	4.51705
CsA100121-Oko003000	2.6021
CsA100121-Oko007564	2.32732
CsA100121-Oko007580	1.7261
CsA100121-Oko007622	3.3307
CsA100121-Oko008118	1.99679
CsA100121-Oko010151	1.89778
CsA100121-Oko020520	4.55382
CsA100121-Oko023193	1.50235
CsA100121-Oko023223	1.64827
CsA100121-Oko025360	4.14842
CsA100121-Oko025566	2.21255
CsA100121-Oko025924	1.63262
CsA100121-Oko026318	4.58449
CsA100121-Oko027602	1.21668
CsA100121-Oko028258	3.04545
CsA100121-Oko028273	2.19191
CsA100121-Oko033411	3.28794
CsA100121-Oko033903	1.93681
CsA100121-Oko034478	4.51013
CsA100121-Oko034494	2.18866
CsA100121-Oko036879	3.38278
CsA100122-Oko003815	0.0937583
CsA100125-Oko003814	0.184564
CsA100128-Oko003812	0.309114
CsA100128-Oko021642	3.95194
CsA100128-Oko026337	3.99778
CsA100129-Oko003811	0.476755
CsA100129-Oko009710	1.5825
CsA100129-Oko022020	1.53643
CsA100129-Oko033238	4.00753
CsA100129-Oko033528	3.9647
CsA100129-Oko036467	2.45289
CsA100129-Oko036802	3.85208
CsA100130-Oko003810	0.216937
CsA100131-Oko000156	3.56902
CsA100131-Oko001185	3.9933
CsA100131-Oko002911	3.88903
CsA100131-Oko003809	0.149665
CsA100131-Oko007588	4.26745
CsA100131-Oko007612	3.87755
CsA100131-Oko009504	4.01848
CsA100131-Oko009958	3.72943
CsA100131-Oko010032	3.91865
CsA100131-Oko020435	3.99629
CsA100131-Oko020503	3.8214
CsA100131-Oko020963	3.83657
CsA100131-Oko022932	3.72147
CsA100131-Oko023200	3.94654
CsA100131-Oko025372	3.94901
CsA100131-Oko025396	3.95905
CsA100131-Oko027588	3.96967
CsA100131-Oko027628	4.04052
CsA100131-Oko027888	3.88211
CsA100131-Oko028124	2.83154
CsA100131-Oko028259	3.95284
CsA100131-Oko028281	3.92728
CsA100131-Oko034389	3.74955
CsA100131-Oko034489	3.9452
CsA100131-Oko034513	3.9612
CsA100131-Oko034818	3.77513
CsA100131-Oko035004	3.93345
CsA100131-Oko036901	3.9813
CsA100131-Oko044112	3.96833
CsA100134-Oko002934	3.96554
CsA100134-Oko010146	3.88646
CsA100134-Oko025928	3.75841
CsA100134-Oko033212	3.82612
CsA100136-Oko003798	2.55544
CsA100139-Oko007552	1.84452
CsA100143-Oko003797	0.11346
CsA100145-Oko003795	0.17969
CsA100147-Oko023407	1.22665
CsA100148-Oko003793	0.296025
CsA100149-Oko003792	0.224662
CsA100151-Oko003790	0.168331
CsA100152-Oko003789	0.17077
CsA100153-Oko003788	0.166734
CsA100154-Oko003787	0.428694
CsA100154-Oko025932	4.37734
CsA100155-Oko001170	4.35168
CsA100155-Oko003743	4.31455
CsA100155-Oko003786	0.124718
CsA100155-Oko007536	3.39993
CsA100155-Oko007588	4.3723
CsA100155-Oko007612	4.36916
CsA100155-Oko009964	4.22808
CsA100155-Oko025396	4.40082
CsA100155-Oko025406	4.37972
CsA100155-Oko027878	1.98512
CsA100155-Oko028281	4.39924
CsA100155-Oko034513	4.36433
CsA100155-Oko034839	4.31853
CsA100155-Oko044125	4.20221
CsA100156-Oko020441	4.31983
CsA100156-Oko020496	1.35929
CsA100156-Oko022942	2.30484
CsA100156-Oko023209	4.42672
CsA100156-Oko028306	3.27402
CsA100156-Oko033199	3.20847
CsA100156-Oko034521	1.8928
CsA100156-Oko034539	3.4412
CsA100157-Oko003785	0.19941
CsA100159-Oko003784	0.105913
CsA100160-Oko003783	0.167641
CsA100161-Oko003782	0.126129
CsA100161-Oko020494	2.04623
CsA100161-Oko022948	4.19656
CsA100161-Oko023213	2.22171
CsA100162-Oko003781	0.271909
CsA100163-Oko003780	0.12788
CsA100165-Oko003779	0.227295
CsA100166-Oko033188	99
CsA100168-Oko003778	0.224426
CsA100169-Oko009973	4.05504
CsA100169-Oko025944	2.31087
CsA100169-Oko034548	1.92298
CsA100170-Oko003777	0.18158
CsA100171-Oko007637	4.08951
CsA100171-Oko027876	1.89474
CsA100171-Oko044137	3.97569
CsA100172-Oko007552	3.83418
CsA100172-Oko009974	3.60434
CsA100173-Oko023394	2.1112
CsA100175-Oko003760	4.08833
CsA100175-Oko007564	4.11871
CsA100175-Oko007580	4.1603
CsA100175-Oko007622	4.16261
CsA100175-Oko007635	4.13855
CsA100175-Oko020461	4.09733
CsA100175-Oko023223	4.11937
CsA100175-Oko025955	4.12269
CsA100175-Oko027873	3.01804
CsA100175-Oko028306	5.12187
CsA100175-Oko028317	4.13362
CsA100175-Oko034539	4.13216
CsA100175-Oko044151	4.10421
CsA100178-Oko003774	0.243626
CsA100178-Oko027869	3.21907
CsA100179-Oko003773	0.13759
CsA100180-Oko003771	0.265186
CsA100181-Oko003769	0.395797
CsA100182-Oko003767	1.59603
CsA100182-Oko020468	2.4728
CsA100183-Oko003765	0.197104
CsA100184-Oko003764	0.220289
CsA100185-Oko003763	0.109147
CsA100186-Oko003762	0.0814521
CsA100188-Oko003761	0.353939
CsA100189-Oko003760	0.297451
CsA100190-Oko003777	4.99996
CsA100190-Oko007564	3.54806
CsA100190-Oko007580	1.18784
CsA100190-Oko007622	4.60296
CsA100190-Oko007635	2.57615
CsA100190-Oko009986	1.79678
CsA100190-Oko020425	4.32011
CsA100190-Oko020494	4.45283
CsA100190-Oko021450	1.5901
CsA100190-Oko023385	2.73699
CsA100190-Oko028317	4.43019
CsA100190-Oko028339	4.73399
CsA100190-Oko033163	2.16537
CsA100190-Oko034521	1.81498
CsA100190-Oko036872	2.28462
CsA100192-Oko003759	0.203942
CsA100193-Oko003599	99
CsA100193-Oko003778	3.35621
CsA100193-Oko034548	3.55395
CsA100194-Oko009987	4.46089
CsA100195-Oko003755	0.119332
CsA100196-Oko003753	99
CsA100196-Oko007554	4.42074
CsA100198-Oko003752	0.261183
CsA100199-Oko003750	0.413678
CsA100201-Oko003749	0.351904
CsA100202-Oko003748	0.145272
CsA100203-Oko003747	0.237854
CsA100204-Oko007621	4.38299
CsA100205-Oko003746	0.22779
CsA100206-Oko003743	4.26283
CsA100206-Oko003786	4.26926
CsA100206-Oko007588	4.31992
CsA100206-Oko007612	4.34407
CsA100206-Oko020435	1.21261
CsA100206-Oko023371	4.33737
CsA100206-Oko027384	4.41867
CsA100206-Oko033141	4.17295
CsA100206-Oko034513	4.36358
CsA100206-Oko034565	4.34215
CsA100206-Oko036850	4.40185
CsA100207-Oko020503	4.0466
CsA100208-Oko003742	0.695275
CsA100208-Oko007638	3.80225
CsA100208-Oko020438	99
CsA100209-Oko003741	0.215823
CsA100210-Oko003740	0.184754
CsA100213-Oko003739	0.376383
CsA100214-Oko003738	0.182812
CsA100215-Oko003589	4.75317
CsA100215-Oko007537	2.50078
CsA100215-Oko007589	4.58248
CsA100215-Oko007601	4.66449
CsA100215-Oko007648	4.47917
CsA100215-Oko010006	4.59632
CsA100215-Oko020505	2.96149
CsA100215-Oko021475	4.51303
CsA100215-Oko023366	2.3382
CsA100215-Oko035052	3.44427
CsA100215-Oko036844	4.54276
CsA100216-Oko003737	0.203307
CsA100218-Oko003736	0.199463
CsA100218-Oko020441	2.13072
CsA100218-Oko035049	3.06503
CsA100219-Oko003735	0.292833
CsA100220-Oko003734	0.14325
CsA100223-Oko003733	0.479475
CsA100226-Oko003730	0.278252
CsA100226-Oko007601	4.60112
CsA100226-Oko020445	1.39872
CsA100226-Oko034273	3.80152
CsA100226-Oko034438	4.36279
CsA100228-Oko003729	0.229058
CsA100229-Oko003727	4.63072
CsA100229-Oko007577	4.53955
CsA100229-Oko021496	4.24966
CsA100229-Oko034255	4.34949
CsA100230-Oko023348	1.72073
CsA100231-Oko003725	0.238386
CsA100231-Oko027369	4.37206
CsA100231-Oko034491	4.26368
CsA100232-Oko035040	3.63043
CsA100233-Oko003583	4.12573
CsA100233-Oko003724	0.126854
CsA100233-Oko036835	4.08906
CsA100234-Oko003723	0.724094
CsA100235-Oko003722	0.128886
CsA100241-Oko020448	1.14441
CsA100241-Oko034248	4.73993
CsA100242-Oko020449	0.775378
CsA100243-Oko003720	0.0889044
CsA100244-Oko003719	0.75212
CsA100245-Oko020451	0.863954
CsA100246-Oko003718	0.0976805
CsA100246-Oko020452	3.13974
CsA100246-Oko034235	99
CsA100247-Oko003717	0.138807
CsA100248-Oko003716	0.0920845
CsA100249-Oko003715	0.18302
CsA100251-Oko020458	1.03593
CsA100251-Oko021510	4.20675
CsA100251-Oko034449	4.12007
CsA100252-Oko003291	2.404
CsA100252-Oko023346	3.70642
CsA100252-Oko028199	4.23652
CsA100253-Oko003714	0.293208
CsA100253-Oko020462	1.22453
CsA100254-Oko003712	0.0986657
CsA100255-Oko003575	4.18792
CsA100255-Oko003710	0.191495
CsA100255-Oko020465	1.12839
CsA100256-Oko003303	4.1342
CsA100256-Oko003567	4.14043
CsA100256-Oko003709	0.171342
CsA100256-Oko020467	1.19409
CsA100256-Oko021511	4.17757
CsA100256-Oko023328	4.16376
CsA100256-Oko023836	4.06553
CsA100256-Oko027350	4.02374
CsA100256-Oko034228	4.08776
CsA100256-Oko034489	4.11007
CsA100256-Oko035036	4.16391
CsA100256-Oko036820	99
CsA100258-Oko003708	0.0999724
CsA100259-Oko003706	0.121197
CsA100259-Oko020472	1.50617
CsA100261-Oko003703	0.254999
CsA100261-Oko020473	3.13161
CsA100261-Oko035016	3.40188
CsA100262-Oko003559	3.68182
CsA100262-Oko003702	0.145644
CsA100262-Oko020477	1.79344
CsA100262-Oko034219	2.02099
CsA100262-Oko034455	1.62819
CsA100262-Oko034477	2.82702
CsA100264-Oko003701	0.430016
CsA100264-Oko020478	3.36592
CsA100264-Oko021521	3.51397
CsA100264-Oko025897	99
CsA100266-Oko003699	0.13688
CsA100266-Oko028213	2.11237
CsA100267-Oko020488	3.87092
CsA100268-Oko003698	0.163579
CsA100269-Oko020489	1.66005
CsA100269-Oko034164	3.22955
CsA100270-Oko003697	0.105211
CsA100270-Oko020500	0.816135
CsA100270-Oko027330	4.58296
CsA100270-Oko028234	4.52028
CsA100271-Oko003696	0.472916
CsA100271-Oko020502	0.818535
CsA100272-Oko003695	0.300421
CsA100272-Oko028249	4.32705
CsA100273-Oko003693	0.498188
CsA100274-Oko003304	4.57509
CsA100274-Oko003545	4.36216
CsA100274-Oko003692	0.182718
CsA100274-Oko007648	1.99621
CsA100274-Oko020505	4.43501
CsA100274-Oko021529	4.41641
CsA100274-Oko022881	2.75881
CsA100274-Oko023316	4.56951
CsA100274-Oko023840	4.45669
CsA100274-Oko025881	4.4921
CsA100274-Oko028255	4.71726
CsA100274-Oko034169	4.64834
CsA100274-Oko034215	4.03509
CsA100274-Oko034467	3.49908
CsA100274-Oko034990	3.35173
CsA100274-Oko036813	4.47121
CsA100277-Oko003691	0.226561
CsA100277-Oko020506	1.60187
CsA100278-Oko003689	0.469097
CsA100279-Oko003688	4.12492
CsA100282-Oko003687	2.96652
CsA100285-Oko020509	0.817963
CsA100285-Oko036811	4.59685
CsA100286-Oko003684	0.609671
CsA100287-Oko001293	4.47398
CsA100287-Oko003312	4.76391
CsA100287-Oko003530	4.58372
CsA100287-Oko003676	1.56129
CsA100287-Oko007646	4.84472
CsA100287-Oko021535	4.02201
CsA100287-Oko022905	4.56963
CsA100287-Oko023856	4.7705
CsA100287-Oko025864	4.53635
CsA100287-Oko027318	4.69454
CsA100287-Oko028281	4.78262
CsA100287-Oko034180	4.17744
CsA100287-Oko034197	4.49109
CsA100287-Oko034461	4.3944
CsA100287-Oko034489	4.82893
CsA100287-Oko034973	4.79042
CsA100287-Oko036719	4.83075
CsA100287-Oko036795	4.61933
CsA100289-Oko020510	4.01173
CsA100292-Oko027315	3.2751
CsA100292-Oko028301	3.27932
CsA100292-Oko034456	2.29783
CsA100296-Oko003675	2.56065
CsA100296-Oko007620	4.22807
CsA100297-Oko003514	2.29816
CsA100297-Oko020518	2.65309
CsA100297-Oko022920	3.86185
CsA100297-Oko034202	3.47149
CsA100297-Oko036720	2.0825
CsA100298-Oko003674	0.119585
CsA100298-Oko020524	1.33084
CsA100299-Oko003500	1.86854
CsA100299-Oko003673	0.254632
CsA100299-Oko020525	0.749779
CsA100299-Oko027298	3.06152
CsA100300-Oko003672	0.17697
CsA100301-Oko003671	0.134609
CsA100302-Oko020526	1.74136
CsA100303-Oko003669	0.339434
CsA100304-Oko020527	1.47862
CsA100304-Oko036721	4.27934
CsA100306-Oko003667	0.101061
CsA100306-Oko020529	1.44718
CsA100309-Oko003665	0.277774
CsA100309-Oko021554	2.59933
CsA100310-Oko003663	0.368539
CsA100310-Oko023870	3.64729
CsA100312-Oko003662	3.50044
CsA100312-Oko007585	4.25508
CsA100313-Oko001297	4.20844
CsA100313-Oko003333	4.37413
CsA100313-Oko023879	3.84488
CsA100313-Oko025845	99
CsA100313-Oko034501	4.34782
CsA100315-Oko003660	0.678101
CsA100316-Oko003659	0.164657
CsA100316-Oko007423	4.31866
CsA100316-Oko007588	4.33229
CsA100316-Oko007612	4.34776
CsA100316-Oko020467	4.08135
CsA100316-Oko020533	4.37083
CsA100316-Oko022932	4.27837
CsA100316-Oko025335	4.3661
CsA100316-Oko027275	4.32717
CsA100316-Oko034452	4.15631
CsA100316-Oko034507	4.3523
CsA100316-Oko036850	4.18021
CsA100317-Oko003658	0.130098
CsA100318-Oko003656	0.189821
CsA100318-Oko020545	1.42207
CsA100320-Oko000532	3.73027
CsA100320-Oko003655	1.62469
CsA100320-Oko007426	3.666
CsA100320-Oko020547	3.53602
CsA100320-Oko034209	3.68202
CsA100320-Oko036741	3.75089
CsA100321-Oko003653	0.303782
CsA100322-Oko003339	3.79871
CsA100322-Oko020551	0.85418
CsA100322-Oko025337	2.12599
CsA100324-Oko003652	0.133617
CsA100324-Oko020552	0.821364
CsA100328-Oko001318	4.222
CsA100328-Oko003650	0.299344
CsA100328-Oko020559	1.64011
CsA100330-Oko007443	3.64189
CsA100330-Oko025830	3.66552
CsA100333-Oko003644	0.13507
CsA100333-Oko020448	4.81835
CsA100333-Oko020566	0.90518
CsA100335-Oko001323	4.14185
CsA100335-Oko007449	4.04309
CsA100335-Oko007588	4.19582
CsA100335-Oko007608	4.22781
CsA100335-Oko021576	4.17498
CsA100335-Oko023904	4.21515
CsA100335-Oko027267	4.13668
CsA100335-Oko034057	3.93632
CsA100335-Oko034228	4.13162
CsA100335-Oko034438	4.19523
CsA100335-Oko034874	4.21439
CsA100335-Oko036868	2.35226
CsA100336-Oko003641	0.519936
CsA100336-Oko020573	2.26973
CsA100336-Oko034048	2.33312
CsA100339-Oko003639	0.626971
CsA100339-Oko020579	3.55104
CsA100341-Oko000551	1.76675
CsA100341-Oko001324	4.22847
CsA100341-Oko003348	4.14467
CsA100341-Oko007580	2.46412
CsA100341-Oko020441	2.95492
CsA100341-Oko021588	3.68042
CsA100341-Oko022942	1.86117
CsA100341-Oko023914	1.84275
CsA100341-Oko025338	4.68777
CsA100341-Oko025805	4.29333
CsA100341-Oko034044	2.00107
CsA100341-Oko034521	1.36264
CsA100341-Oko034890	3.77352
CsA100341-Oko036872	2.15054
CsA100342-Oko034237	3.85542
CsA100342-Oko036755	2.67128
CsA100344-Oko003638	0.286858
CsA100344-Oko007463	3.25635
CsA100344-Oko007618	3.32894
CsA100344-Oko034042	2.78278
CsA100346-Oko007469	3.99212
CsA100346-Oko020582	3.93767
CsA100348-Oko003637	0.590251
CsA100348-Oko020585	3.08175
CsA100348-Oko034037	3.38713
CsA100350-Oko003636	0.0874614
CsA100352-Oko003635	0.486562
CsA100353-Oko003634	0.256737
CsA100354-Oko003633	0.156907
CsA100356-Oko003632	0.10123
CsA100357-Oko003631	0.152982
CsA100358-Oko003629	0.111696
CsA100358-Oko036759	3.82319
CsA100359-Oko003628	0.133336
CsA100360-Oko003627	0.238055
CsA100362-Oko003626	0.126656
CsA100363-Oko003625	0.311603
CsA100364-Oko003624	0.122922
CsA100364-Oko034905	1.11896
CsA100365-Oko003623	0.701295
CsA100365-Oko007568	2.67773
CsA100366-Oko000572	4.20554
CsA100366-Oko000841	4.22182
CsA100366-Oko001335	4.20751
CsA100366-Oko007474	4.16872
CsA100366-Oko007564	4.26198
CsA100366-Oko007622	4.17927
CsA100366-Oko020425	4.12849
CsA100366-Oko021614	4.15295
CsA100366-Oko022948	4.03371
CsA100366-Oko025360	4.11158
CsA100366-Oko025454	4.17176
CsA100366-Oko025794	4.16849
CsA100366-Oko034020	4.16999
CsA100366-Oko034539	4.23837
CsA100366-Oko036760	5.26629
CsA100366-Oko036879	4.10969
CsA100366-Oko042809	4.21166
CsA100368-Oko003622	0.345437
CsA100369-Oko003621	0.32084
CsA100369-Oko020415	3.35899
CsA100369-Oko020598	3.43581
CsA100370-Oko003620	1.27462
CsA100370-Oko020599	0.969973
CsA100370-Oko021167	3.63243
CsA100370-Oko036890	3.70739
CsA100374-Oko003619	0.497073
CsA100378-Oko003617	0.843006
CsA100379-Oko003616	0.156013
CsA100379-Oko020692	4.81157
CsA100379-Oko025777	4.29495
CsA100379-Oko034908	2.33238
CsA100379-Oko036779	1.71309
CsA100380-Oko003539	3.39904
CsA100380-Oko003615	0.31505
CsA100380-Oko020605	3.34925
CsA100383-Oko003614	0.381231
CsA100384-Oko000864	4.424
CsA100384-Oko001349	4.3859
CsA100384-Oko003613	0.199061
CsA100384-Oko007631	4.38224
CsA100384-Oko020713	3.85467
CsA100384-Oko025447	4.5265
CsA100384-Oko028237	4.25514
CsA100384-Oko034918	3.23246
CsA100384-Oko042811	2.0462
CsA100386-Oko003612	0.455563
CsA100386-Oko020612	2.11467
CsA100387-Oko003611	0.199745
CsA100389-Oko003609	0.287875
CsA100390-Oko003608	0.0949038
CsA100390-Oko020613	1.33719
CsA100390-Oko025365	4.09283
CsA100391-Oko000580	4.46457
CsA100391-Oko003607	0.13156
CsA100391-Oko034719	1.83316
CsA100392-Oko000876	3.84213
CsA100392-Oko003548	4.02319
CsA100392-Oko003606	0.188351
CsA100392-Oko020689	3.95613
CsA100392-Oko022964	4.0487
CsA100392-Oko027898	3.87311
CsA100392-Oko034951	4.05971
CsA100394-Oko003604	0.0843686
CsA100395-Oko000156	3.8927
CsA100395-Oko000249	4.20108
CsA100395-Oko003567	1.8267
CsA100395-Oko003603	0.123127
CsA100395-Oko003743	4.18632
CsA100395-Oko020408	4.78644
CsA100395-Oko020622	4.13178
CsA100395-Oko020716	3.57906
CsA100395-Oko021181	4.27251
CsA100395-Oko022973	4.27479
CsA100395-Oko023809	4.19546
CsA100395-Oko025372	4.26401
CsA100395-Oko025546	4.26536
CsA100395-Oko027897	4.24269
CsA100395-Oko036901	4.27061
CsA100395-Oko042777	4.22194
CsA100396-Oko003602	0.168418
CsA100397-Oko000592	4.42654
CsA100397-Oko000884	99
CsA100397-Oko003589	4.6576
CsA100397-Oko020624	4.25301
CsA100397-Oko020721	4.30349
CsA100397-Oko021555	3.18367
CsA100397-Oko022905	99
CsA100397-Oko023828	4.5264
CsA100397-Oko025440	4.45295
CsA100397-Oko028249	4.16376
CsA100397-Oko034169	4.40721
CsA100397-Oko034923	4.32154
CsA100397-Oko036795	4.18336
CsA100398-Oko003601	0.10351
CsA100400-Oko000595	3.5242
CsA100400-Oko003599	0.281679
CsA100400-Oko020625	2.55
CsA100400-Oko036919	3.7069
CsA100401-Oko000886	4.50927
CsA100401-Oko003598	0.612263
CsA100401-Oko035325	4.47655
CsA100402-Oko003597	0.122889
CsA100404-Oko003596	0.212714
CsA100404-Oko020626	0.846547
CsA100405-Oko000177	4.45006
CsA100405-Oko003595	0.124342
CsA100405-Oko022998	4.47679
CsA100406-Oko003594	0.929221
CsA100407-Oko003593	0.244835
CsA100408-Oko003591	0.364792
CsA100409-Oko000244	4.83258
CsA100409-Oko000891	2.4619
CsA100409-Oko003589	0.115186
CsA100409-Oko003602	4.84619
CsA100409-Oko007646	3.07814
CsA100409-Oko009097	4.86713
CsA100409-Oko020405	4.57077
CsA100409-Oko020631	0.975356
CsA100409-Oko020729	4.15663
CsA100409-Oko021535	4.089
CsA100409-Oko022931	4.6323
CsA100409-Oko023016	4.763
CsA100409-Oko023265	4.26607
CsA100409-Oko023835	4.28065
CsA100409-Oko025383	4.84973
CsA100409-Oko025425	4.72022
CsA100409-Oko025539	4.43563
CsA100409-Oko028255	4.72629
CsA100409-Oko034180	2.67608
CsA100409-Oko034344	4.63053
CsA100409-Oko034742	4.67788
CsA100409-Oko034931	4.12287
CsA100409-Oko034973	4.77898
CsA100409-Oko035329	3.31049
CsA100409-Oko036813	4.63388
CsA100409-Oko037057	4.75707
CsA100409-Oko042784	4.68972
CsA100409-Oko042816	3.37679
CsA100410-Oko003588	0.332103
CsA100411-Oko020633	1.51957
CsA100412-Oko000200	4.8036
CsA100412-Oko003587	0.649889
CsA100412-Oko020692	4.84346
CsA100412-Oko034204	2.57854
CsA100413-Oko020637	2.86303
CsA100413-Oko027884	2.52718
CsA100414-Oko003585	0.157274
CsA100414-Oko025537	3.93747
CsA100415-Oko003583	0.304688
CsA100415-Oko003724	4.13046
CsA100415-Oko020638	3.56582
CsA100415-Oko034208	3.83955
CsA100415-Oko036835	3.73285
CsA100416-Oko003582	0.127143
CsA100416-Oko020640	1.23178
CsA100417-Oko000606	3.89016
CsA100417-Oko003581	0.285576
CsA100417-Oko010115	3.98883
CsA100417-Oko020642	2.71936
CsA100418-Oko003580	0.157688
CsA100419-Oko003579	0.342751
CsA100419-Oko025419	4.02202
CsA100419-Oko025520	4.24384
CsA100419-Oko034345	4.04552
CsA100419-Oko037076	4.01606
CsA100420-Oko020398	3.57868
CsA100420-Oko021198	2.44062
CsA100421-Oko003577	0.650875
CsA100422-Oko003576	0.103509
CsA100424-Oko003575	0.585175
CsA100424-Oko003710	3.95137
CsA100424-Oko010090	3.78665
CsA100424-Oko020647	2.13268
CsA100424-Oko023266	4.15876
CsA100426-Oko020743	3.0365
CsA100427-Oko003574	0.594072
CsA100427-Oko020649	1.72468
CsA100427-Oko037081	2.04159
CsA100428-Oko003573	2.65699
CsA100428-Oko020653	2.10202
CsA100429-Oko000233	4.35418
CsA100429-Oko003572	0.41341
CsA100430-Oko000230	3.41009
CsA100430-Oko000902	3.21578
CsA100430-Oko003571	0.664734
CsA100430-Oko020394	3.30335
CsA100430-Oko021219	3.46883
CsA100430-Oko021527	3.44275
CsA100430-Oko022936	3.70067
CsA100430-Oko023024	3.64771
CsA100430-Oko025511	3.55413
CsA100430-Oko034213	3.35525
CsA100430-Oko034992	99
CsA100430-Oko037091	3.42811
CsA100430-Oko042840	3.59584
CsA100431-Oko000227	3.45437
CsA100431-Oko003570	0.400497
CsA100433-Oko003568	1.30223
CsA100433-Oko020658	1.55761
CsA100433-Oko037095	4.11261
CsA100434-Oko000226	4.42394
CsA100434-Oko003567	0.37606
CsA100434-Oko003603	4.01552
CsA100434-Oko003709	4.30245
CsA100434-Oko007665	2.16608
CsA100434-Oko009103	3.41855
CsA100434-Oko010075	2.10526
CsA100434-Oko021226	2.37822
CsA100434-Oko021511	4.36183
CsA100434-Oko023836	2.0514
CsA100434-Oko025396	4.38477
CsA100434-Oko025406	4.41475
CsA100434-Oko027831	4.37292
CsA100434-Oko027878	4.35271
CsA100434-Oko028259	4.41606
CsA100434-Oko034367	4.41855
CsA100434-Oko034743	4.3665
CsA100434-Oko034942	4.40683
CsA100434-Oko035004	2.40944
CsA100434-Oko035337	3.80527
CsA100434-Oko036850	4.44062
CsA100434-Oko042799	4.3108
CsA100436-Oko003564	0.172495
CsA100437-Oko003563	0.247941
CsA100437-Oko034378	4.14811
CsA100438-Oko003562	0.441548
CsA100438-Oko020661	1.60754
CsA100438-Oko020707	3.87784
CsA100439-Oko003561	0.683329
CsA100439-Oko020662	4.21619
CsA100439-Oko020753	4.15743
CsA100440-Oko003560	0.113675
CsA100441-Oko003559	0.214824
CsA100442-Oko003702	2.962
CsA100442-Oko020393	3.17918
CsA100442-Oko020666	1.27675
CsA100442-Oko023282	3.05443
CsA100442-Oko027870	4.10391
CsA100442-Oko036874	2.91848
CsA100444-Oko003558	0.15735
CsA100445-Oko003557	0.357112
CsA100445-Oko020675	2.48584
CsA100446-Oko003556	0.232455
CsA100447-Oko003555	0.20676
CsA100447-Oko010053	3.94091
CsA100447-Oko020760	3.95066
CsA100447-Oko022953	3.77394
CsA100447-Oko037114	3.30756
CsA100448-Oko003552	0.457351
CsA100448-Oko009117	3.69339
CsA100448-Oko010046	99
CsA100448-Oko020684	3.57614
CsA100448-Oko027843	3.71265
CsA100448-Oko027854	3.87479
CsA100448-Oko034752	3.43883
CsA100448-Oko035012	3.67357
CsA100448-Oko036880	4.05276
CsA100448-Oko042805	3.56251
CsA100450-Oko003550	0.347666
CsA100450-Oko022960	3.86637
CsA100451-Oko003549	0.172474
CsA100452-Oko000237	4.91943
CsA100452-Oko003548	0.230307
CsA100453-Oko000204	4.51035
CsA100453-Oko003606	3.98548
CsA100453-Oko020689	2.48311
CsA100453-Oko021496	4.24928
CsA100453-Oko022964	4.55092
CsA100453-Oko023301	4.59273
CsA100453-Oko025415	4.05599
CsA100453-Oko034951	2.36278
CsA100454-Oko003546	0.561366
CsA100455-Oko020711	1.22213
CsA100455-Oko021046	2.17661
CsA100456-Oko000906	2.05726
CsA100456-Oko003545	0.133754
CsA100456-Oko003692	4.34415
CsA100456-Oko007685	4.43105
CsA100456-Oko010032	2.96788
CsA100456-Oko020374	4.20749
CsA100456-Oko020693	0.792496
CsA100456-Oko021247	3.8079
CsA100456-Oko021471	3.81066
CsA100456-Oko022973	2.07233
CsA100456-Oko023032	2.50584
CsA100456-Oko023316	4.59843
CsA100456-Oko023840	4.39538
CsA100456-Oko025383	4.34222
CsA100456-Oko025440	4.39738
CsA100456-Oko025497	2.2932
CsA100456-Oko027831	1.94114
CsA100456-Oko028281	2.67587
CsA100456-Oko034215	4.14999
CsA100456-Oko034383	4.39893
CsA100456-Oko034760	4.37212
CsA100456-Oko034955	4.34462
CsA100456-Oko035027	2.50395
CsA100456-Oko035363	4.15651
CsA100456-Oko036894	4.3664
CsA100456-Oko037116	4.05202
CsA100456-Oko042850	3.59265
CsA100457-Oko003543	0.241897
CsA100457-Oko020694	1.60591
CsA100458-Oko003541	0.396923
CsA100458-Oko020695	1.34047
CsA100458-Oko025379	99
CsA100459-Oko020697	99
CsA100460-Oko003540	1.6698
CsA100461-Oko000926	3.76127
CsA100461-Oko003539	0.449414
CsA100461-Oko003615	99
CsA100462-Oko000188	4.42927
CsA100462-Oko020698	4.5988
CsA100464-Oko020706	1.08281
CsA100464-Oko021041	4.5994
CsA100464-Oko027847	3.64238
CsA100465-Oko003537	0.119566
CsA100465-Oko022987	1.0371
CsA100468-Oko003534	0.0906146
CsA100468-Oko020365	4.82163
CsA100469-Oko003532	0.303889
CsA100469-Oko020711	1.9586
CsA100470-Oko000864	4.04691
CsA100470-Oko009120	3.98945
CsA100470-Oko020713	3.20778
CsA100470-Oko021271	99
CsA100470-Oko021465	3.81995
CsA100470-Oko025466	3.83381
CsA100470-Oko025474	4.0465
CsA100470-Oko028290	99
CsA100470-Oko035373	3.91913
CsA100470-Oko042811	4.09893
CsA100471-Oko020714	3.36655
CsA100472-Oko020712	4.23701
CsA100473-Oko028291	99
CsA100474-Oko009122	3.40853
CsA100474-Oko035377	3.28999
CsA100475-Oko003530	0.11366
CsA100477-Oko000242	3.91665
CsA100477-Oko000884	4.01911
CsA100477-Oko000950	3.66386
CsA100477-Oko003682	4.07212
CsA100477-Oko009136	4.12766
CsA100477-Oko010018	4.0883
CsA100477-Oko021029	4.2092
CsA100477-Oko021281	3.94507
CsA100477-Oko021460	3.96724
CsA100477-Oko023329	4.09717
CsA100477-Oko027857	4.07102
CsA100477-Oko034228	4.10765
CsA100477-Oko034389	3.97509
CsA100477-Oko034782	4.1368
CsA100477-Oko034973	4.12762
CsA100477-Oko035052	4.17027
CsA100477-Oko035383	4.02658
CsA100477-Oko036901	4.07968
CsA100477-Oko042816	4.15563
CsA100477-Oko042859	4.16448
CsA100480-Oko020713	2.9913
CsA100480-Oko023844	3.51747
CsA100480-Oko027860	3.3432
CsA100481-Oko027862	3.46628
CsA100487-Oko003527	1.27415
CsA100487-Oko022994	4.12942
CsA100487-Oko023845	2.10227
CsA100487-Oko034410	1.1766
CsA100489-Oko003526	0.33721
CsA100489-Oko020720	1.41065
CsA100490-Oko003525	0.188459
CsA100490-Oko020719	0.540803
CsA100491-Oko000248	3.697
CsA100491-Oko003523	1.18536
CsA100491-Oko009159	3.44036
CsA100491-Oko020655	3.97154
CsA100491-Oko025483	99
CsA100491-Oko035062	4.07307
CsA100491-Oko042830	3.65225
CsA100493-Oko003522	0.327827
CsA100493-Oko020725	2.78561
CsA100495-Oko003416	4.16218
CsA100495-Oko003521	0.47493
CsA100495-Oko009161	4.09832
CsA100495-Oko023346	3.62921
CsA100495-Oko042885	4.26268
CsA100496-Oko003520	0.178303
CsA100497-Oko034243	3.30853
CsA100498-Oko003518	0.179812
CsA100500-Oko003517	0.554771
CsA100501-Oko000889	3.69534
CsA100501-Oko003516	3.65404
CsA100501-Oko020728	3.64113
CsA100501-Oko021006	3.82207
CsA100501-Oko034790	3.60519
CsA100501-Oko036224	3.72664
CsA100501-Oko042833	3.78824
CsA100503-Oko003515	0.831091
CsA100504-Oko000259	2.1452
CsA100504-Oko003442	3.62955
CsA100504-Oko003514	0.194212
CsA100504-Oko020947	2.94815
CsA100504-Oko023360	3.38331
CsA100504-Oko028145	2.22542
CsA100505-Oko034792	4.54137
CsA100506-Oko020940	3.3539
CsA100507-Oko000283	4.20186
CsA100507-Oko000906	4.73535
CsA100507-Oko003462	4.75738
CsA100507-Oko003491	4.48829
CsA100507-Oko003513	0.117485
CsA100507-Oko009172	4.17061
CsA100507-Oko020648	3.64544
CsA100507-Oko020721	4.69176
CsA100507-Oko020729	4.15842
CsA100507-Oko023016	4.62507
CsA100507-Oko023366	4.13787
CsA100507-Oko023856	4.72059
CsA100507-Oko025497	2.83893
CsA100507-Oko028147	4.24306
CsA100507-Oko034818	4.37006
CsA100507-Oko034990	4.73773
CsA100507-Oko036216	4.70789
CsA100507-Oko042850	2.55675
CsA100507-Oko042900	4.71109
CsA100508-Oko003511	0.337563
CsA100509-Oko003509	0.19409
CsA100509-Oko020738	1.2121
CsA100511-Oko003508	0.224096
CsA100511-Oko020933	4.3164
CsA100511-Oko028152	4.33121
CsA100514-Oko003507	0.472946
CsA100515-Oko003505	0.183537
CsA100515-Oko020740	1.59104
CsA100516-Oko003504	0.136332
CsA100517-Oko003492	1.91785
CsA100518-Oko003493	0.175079
CsA100518-Oko020751	1.23209
CsA100518-Oko034837	4.36242
CsA100520-Oko003494	0.114853
CsA100522-Oko003496	0.0946629
CsA100522-Oko028158	1.37215
CsA100523-Oko003497	0.437645
CsA100524-Oko003500	0.108008
CsA100524-Oko020993	1.85464
CsA100524-Oko036195	2.2434
CsA100525-Oko003485	0.127843
CsA100525-Oko020908	2.52572
CsA100525-Oko023857	5.21847
CsA100527-Oko003486	0.182709
CsA100528-Oko003487	0.210901
CsA100529-Oko000926	3.57573
CsA100529-Oko003488	0.413958
CsA100529-Oko020756	3.35211
CsA100531-Oko003489	0.429008
CsA100533-Oko000950	3.50729
CsA100533-Oko003491	0.318498
CsA100533-Oko003513	4.66353
CsA100533-Oko020631	4.68611
CsA100533-Oko020732	4.58046
CsA100533-Oko020884	4.49662
CsA100533-Oko023032	4.57037
CsA100533-Oko028183	4.1897
CsA100533-Oko034513	4.40141
CsA100533-Oko034979	4.66746
CsA100533-Oko042859	4.60133
CsA100535-Oko003482	0.702243
CsA100536-Oko003481	0.384347
CsA100543-Oko003480	0.235097
CsA100544-Oko003479	1.23269
CsA100544-Oko020978	2.234
CsA100544-Oko034764	4.75752
CsA100544-Oko036182	4.64733
CsA100545-Oko000976	4.73276
CsA100545-Oko003513	6.43818
CsA100545-Oko003530	4.70181
CsA100545-Oko020617	4.53146
CsA100545-Oko020881	4.49451
CsA100545-Oko028203	4.38695
CsA100545-Oko034507	4.6727
CsA100545-Oko034760	4.72318
CsA100545-Oko034973	4.70797
CsA100545-Oko036180	4.73286
CsA100546-Oko003476	0.10403
CsA100546-Oko020773	0.878263
CsA100547-Oko003475	0.676813
CsA100547-Oko020774	1.29062
CsA100548-Oko003474	0.0961424
CsA100549-Oko003472	0.160486
CsA100550-Oko003471	0.633401
CsA100550-Oko020778	1.67249
CsA100551-Oko003470	0.180846
CsA100551-Oko020779	1.02912
CsA100552-Oko003469	0.199334
CsA100553-Oko003468	0.265214
CsA100554-Oko003467	0.131792
CsA100555-Oko020610	2.18735
CsA100555-Oko042870	3.61862
CsA100556-Oko003466	0.745746
CsA100556-Oko020976	99
CsA100556-Oko028218	4.07831
CsA100556-Oko034504	4.10163
CsA100557-Oko003465	0.378664
CsA100560-Oko020786	1.69256
CsA100560-Oko034958	4.01601
CsA100560-Oko042873	99
CsA100561-Oko003464	0.434925
CsA100563-Oko003463	0.18585
CsA100563-Oko020793	1.01936
CsA100565-Oko000977	4.08957
CsA100565-Oko003462	0.223554
CsA100565-Oko020863	4.11458
CsA100565-Oko034742	4.12668
CsA100565-Oko034934	4.11163
CsA100565-Oko036164	4.17077
CsA100568-Oko020795	1.96369
CsA100569-Oko003460	0.125391
CsA100572-Oko003458	0.0894878
CsA100573-Oko003457	0.399454
CsA100573-Oko020596	4.72809
CsA100574-Oko003455	0.255863
CsA100576-Oko003454	0.280788
CsA100577-Oko003452	0.0776464
CsA100579-Oko003348	2.28363
CsA100579-Oko028195	2.78421
CsA100581-Oko003451	0.129291
CsA100581-Oko008886	4.23352
CsA100581-Oko020593	4.22812
CsA100581-Oko020800	2.41775
CsA100581-Oko034485	4.25442
CsA100582-Oko003450	0.185464
CsA100582-Oko020801	1.22843
CsA100585-Oko003449	0.448816
CsA100585-Oko020804	4.16996
CsA100585-Oko020859	99
CsA100586-Oko003448	0.122569
CsA100586-Oko020807	1.65529
CsA100587-Oko003447	0.16773
CsA100587-Oko020810	1.24057
CsA100589-Oko020814	1.77306
CsA100590-Oko003445	0.252603
CsA100591-Oko003350	2.80675
CsA100591-Oko003437	4.26714
CsA100591-Oko008877	4.1045
CsA100591-Oko020816	0.731448
CsA100591-Oko020827	4.37959
CsA100591-Oko028124	1.74672
CsA100591-Oko033232	4.536
CsA100591-Oko034716	4.52775
CsA100591-Oko034927	4.28536
CsA100591-Oko036160	2.44095
CsA100592-Oko003442	0.0624244
CsA100592-Oko020818	1.97091
CsA100592-Oko023360	3.70944
CsA100592-Oko034902	3.8798
CsA100593-Oko003441	0.247835
CsA100593-Oko007966	2.7824
CsA100593-Oko020830	2.98962
CsA100593-Oko034449	4.07647
CsA100594-Oko003439	0.474542
CsA100594-Oko020821	3.58698
CsA100594-Oko028211	3.72626
CsA100595-Oko003438	0.102996
CsA100597-Oko003437	0.656285
CsA100597-Oko007833	4.07454
CsA100597-Oko008877	4.17462
CsA100597-Oko020827	4.17149
CsA100597-Oko034482	4.09722
CsA100598-Oko003436	0.189683
CsA100598-Oko007971	3.21786
CsA100598-Oko020828	0.832008
CsA100598-Oko036159	3.79599
CsA100599-Oko003435	0.211003
CsA100600-Oko003434	0.418105
CsA100600-Oko045917	3.93186
CsA100601-Oko003433	3.93207
CsA100601-Oko020850	4.07025
CsA100602-Oko007978	99
CsA100603-Oko007979	3.27769
CsA100603-Oko020831	1.30411
CsA100603-Oko034700	3.46212
CsA100604-Oko003432	0.272959
CsA100608-Oko003429	0.130539
CsA100608-Oko007687	3.88437
CsA100608-Oko028138	4.80261
CsA100609-Oko003428	0.464304
CsA100610-Oko003424	0.517091
CsA100610-Oko003613	4.35035
CsA100610-Oko007990	3.95005
CsA100610-Oko008870	4.23294
CsA100610-Oko020835	4.34573
CsA100610-Oko028237	99
CsA100612-Oko003420	0.287033
CsA100612-Oko007823	2.20075
CsA100612-Oko008886	4.27168
CsA100612-Oko020836	1.32969
CsA100612-Oko023347	4.07153
CsA100612-Oko034454	4.25163
CsA100612-Oko034470	4.14439
CsA100612-Oko045850	4.22506
CsA100613-Oko003411	1.94384
CsA100613-Oko003419	0.129431
CsA100613-Oko020837	0.834335
CsA100613-Oko020853	4.10866
CsA100613-Oko045906	1.86442
CsA100614-Oko003375	0.535543
CsA100615-Oko003416	4.26678
CsA100615-Oko007996	4.33917
CsA100615-Oko020857	4.14537
CsA100615-Oko023346	3.67499
CsA100615-Oko033247	3.86005
CsA100615-Oko033621	3.99173
CsA100615-Oko034885	4.13289
CsA100615-Oko036151	3.73983
CsA100619-Oko003415	0.165552
CsA100619-Oko028238	1.16286
CsA100620-Oko003408	4.43472
CsA100620-Oko003414	0.157935
CsA100620-Oko008008	3.52236
CsA100620-Oko033421	4.88313
CsA100620-Oko033639	4.68759
CsA100620-Oko034681	1.98732
CsA100621-Oko003413	4.78738
CsA100621-Oko028146	4.34552
CsA100624-Oko020850	3.60968
CsA100624-Oko025619	3.72029
CsA100626-Oko000133	4.72193
CsA100626-Oko003290	3.99593
CsA100626-Oko003411	0.113394
CsA100626-Oko008892	4.75027
CsA100626-Oko009511	4.23014
CsA100626-Oko020853	1.1131
CsA100626-Oko033419	4.40634
CsA100626-Oko033644	4.77945
CsA100626-Oko034321	4.72642
CsA100626-Oko045857	4.25444
CsA100627-Oko003410	3.4809
CsA100629-Oko007597	3.81301
CsA100629-Oko020860	1.96444
CsA100630-Oko003408	0.215774
CsA100632-Oko021577	2.21307
CsA100633-Oko003297	4.5588
CsA100633-Oko003304	4.5346
CsA100633-Oko003383	4.64445
CsA100633-Oko003602	4.93132
CsA100633-Oko007685	5.07576
CsA100633-Oko007812	4.88233
CsA100633-Oko008018	4.76288
CsA100633-Oko008866	4.60904
CsA100633-Oko008893	4.65682
CsA100633-Oko009516	4.74514
CsA100633-Oko020732	4.64912
CsA100633-Oko020863	4.69919
CsA100633-Oko021584	4.82056
CsA100633-Oko023328	2.26425
CsA100633-Oko025098	4.91634
CsA100633-Oko025352	3.92916
CsA100633-Oko025610	4.06587
CsA100633-Oko025864	4.54699
CsA100633-Oko026069	4.68346
CsA100633-Oko028147	4.21457
CsA100633-Oko028249	4.61029
CsA100633-Oko034331	4.31575
CsA100633-Oko034461	4.63258
CsA100633-Oko034467	2.01658
CsA100633-Oko034665	4.30576
CsA100633-Oko034874	4.99001
CsA100633-Oko045864	1.95011
CsA100633-Oko045891	4.27134
CsA100635-Oko003393	3.21232
CsA100635-Oko009527	1.96045
CsA100638-Oko021587	3.94023
CsA100638-Oko025104	2.28166
CsA100638-Oko045878	1.92273
CsA100639-Oko003404	0.319771
CsA100639-Oko020869	4.15696
CsA100640-Oko003403	0.167233
CsA100640-Oko020871	0.916648
CsA100641-Oko000080	4.28586
CsA100641-Oko000118	4.62855
CsA100641-Oko003297	4.59433
CsA100641-Oko003303	1.9807
CsA100641-Oko007601	4.67508
CsA100641-Oko007804	4.59714
CsA100641-Oko007959	4.72412
CsA100641-Oko008901	4.60574
CsA100641-Oko009539	4.62999
CsA100641-Oko020721	4.66932
CsA100641-Oko020863	4.63123
CsA100641-Oko020881	2.22078
CsA100641-Oko023316	4.57385
CsA100641-Oko025127	4.64838
CsA100641-Oko025874	4.72353
CsA100641-Oko026082	6.09402
CsA100641-Oko028255	2.52282
CsA100641-Oko033265	4.57496
CsA100641-Oko033398	4.4834
CsA100641-Oko033669	2.41951
CsA100641-Oko034344	4.62361
CsA100641-Oko034438	4.673
CsA100641-Oko034489	3.59084
CsA100641-Oko045864	4.69336
CsA100641-Oko045891	4.33924
CsA100643-Oko045859	3.95395
CsA100643-Oko045892	4.32151
CsA100644-Oko003391	2.32164
CsA100644-Oko003402	2.33522
CsA100645-Oko003388	3.192
CsA100645-Oko003401	3.32641
CsA100646-Oko008921	3.37251
CsA100651-Oko000090	3.94571
CsA100651-Oko003386	0.0838791
CsA100651-Oko020882	0.872968
CsA100651-Oko025594	3.99339
CsA100652-Oko003385	0.077003
CsA100653-Oko007800	99
CsA100653-Oko008041	99
CsA100653-Oko026098	2.96057
CsA100658-Oko003385	0.157761
CsA100658-Oko028163	1.80091
CsA100659-Oko000092	4.90065
CsA100659-Oko003293	4.57922
CsA100659-Oko003304	4.55194
CsA100659-Oko003370	3.00489
CsA100659-Oko003382	3.38245
CsA100659-Oko003589	4.74346
CsA100659-Oko007608	4.67895
CsA100659-Oko007665	3.02507
CsA100659-Oko007793	4.5721
CsA100659-Oko007964	4.68564
CsA100659-Oko008846	4.71344
CsA100659-Oko008901	4.53816
CsA100659-Oko008943	4.11991
CsA100659-Oko009509	4.67163
CsA100659-Oko009561	4.72768
CsA100659-Oko020716	2.77665
CsA100659-Oko020881	3.08364
CsA100659-Oko021598	4.54486
CsA100659-Oko023160	4.65992
CsA100659-Oko023293	4.29299
CsA100659-Oko025148	4.30497
CsA100659-Oko025372	2.21596
CsA100659-Oko025881	4.49287
CsA100659-Oko026099	4.6555
CsA100659-Oko028183	4.16968
CsA100659-Oko028281	4.64715
CsA100659-Oko033378	4.63427
CsA100659-Oko033958	4.67678
CsA100659-Oko034358	4.69668
CsA100659-Oko034507	4.66908
CsA100659-Oko044227	4.57957
CsA100659-Oko045839	4.68315
CsA100661-Oko000091	4.265
CsA100661-Oko003310	4.31159
CsA100661-Oko020884	1.83552
CsA100661-Oko025890	4.2391
CsA100661-Oko034359	4.14668
CsA100662-Oko003380	1.43695
CsA100663-Oko003279	0.833191
CsA100663-Oko003359	0.852554
CsA100663-Oko003377	4.21764
CsA100664-Oko008898	4.64854
CsA100664-Oko020888	4.32363
CsA100664-Oko025582	2.67852
CsA100665-Oko003362	0.342325
CsA100665-Oko008845	4.24111
CsA100665-Oko033681	4.20786
CsA100666-Oko003363	0.718359
CsA100667-Oko009568	1.18812
CsA100667-Oko033286	3.16836
CsA100668-Oko003366	0.156554
CsA100668-Oko020891	1.63487
CsA100668-Oko033690	3.81442
CsA100669-Oko003367	0.167016
CsA100669-Oko007527	4.04759
CsA100669-Oko010630	3.74126
CsA100669-Oko020893	1.04257
CsA100670-Oko003368	0.583503
CsA100670-Oko009944	3.48756
CsA100670-Oko020714	3.55715
CsA100672-Oko000100	3.89928
CsA100672-Oko020895	3.71127
CsA100672-Oko023165	3.90305
CsA100673-Oko000080	4.19253
CsA100673-Oko003370	0.187682
CsA100673-Oko003567	2.28243
CsA100673-Oko007537	2.4274
CsA100673-Oko007612	3.15949
CsA100673-Oko007648	2.61404
CsA100673-Oko008055	2.24982
CsA100673-Oko009958	4.75948
CsA100673-Oko010655	4.39637
CsA100673-Oko020884	4.84596
CsA100673-Oko023182	4.43234
CsA100673-Oko023285	2.27093
CsA100673-Oko025154	2.04448
CsA100673-Oko025335	2.835
CsA100673-Oko025913	4.20707
CsA100673-Oko026108	1.85638
CsA100673-Oko028203	4.401
CsA100673-Oko033697	4.08289
CsA100673-Oko033978	3.04405
CsA100673-Oko034228	1.99071
CsA100673-Oko034367	4.22625
CsA100673-Oko034513	2.79055
CsA100673-Oko036901	2.57291
CsA100673-Oko038027	4.5929
CsA100673-Oko045820	4.49951
CsA100674-Oko003371	1.91521
CsA100674-Oko003403	4.09377
CsA100675-Oko003372	0.279393
CsA100675-Oko008891	3.94077
CsA100677-Oko003373	0.126917
CsA100677-Oko007966	4.43075
CsA100677-Oko008826	2.88019
CsA100677-Oko020897	0.931902
CsA100677-Oko025374	3.19156
CsA100677-Oko028213	4.89001
CsA100677-Oko044228	4.68227
CsA100678-Oko020901	1.05541
CsA100680-Oko009512	3.49522
CsA100680-Oko020902	3.41266
CsA100681-Oko000124	3.48246
CsA100681-Oko007549	3.48997
CsA100681-Oko020904	2.77263
CsA100681-Oko036898	3.59066
CsA100682-Oko003375	1.19865
CsA100682-Oko008884	1.88545
CsA100682-Oko009964	3.53184
CsA100683-Oko003424	4.14125
CsA100683-Oko007631	4.2013
CsA100683-Oko007990	4.0047
CsA100683-Oko010656	4.37006
CsA100683-Oko020713	3.72657
CsA100683-Oko025915	4.1813
CsA100683-Oko028237	4.03228
CsA100683-Oko028290	4.08228
CsA100683-Oko033364	4.20946
CsA100684-Oko003329	3.59729
CsA100684-Oko007479	3.5562
CsA100684-Oko007646	3.71617
CsA100684-Oko007778	2.78467
CsA100684-Oko008961	99
CsA100684-Oko009516	3.56539
CsA100684-Oko009584	3.61915
CsA100684-Oko010659	3.51427
CsA100684-Oko021616	3.68411
CsA100684-Oko025157	3.56531
CsA100684-Oko025810	2.1207
CsA100684-Oko033304	3.57686
CsA100684-Oko045803	3.60288
CsA100688-Oko003263	3.86745
CsA100688-Oko003356	0.636472
CsA100688-Oko003559	4.05807
CsA100688-Oko021617	3.78158
CsA100688-Oko023282	3.77
CsA100688-Oko025565	4.11589
CsA100688-Oko026114	3.55991
CsA100688-Oko034002	3.91429
CsA100688-Oko034219	3.89482
CsA100688-Oko034539	3.87925
CsA100688-Oko036874	4.12455
CsA100688-Oko038030	4.01222
CsA100689-Oko021620	1.62872
CsA100691-Oko000074	2.54438
CsA100691-Oko003355	0.138631
CsA100692-Oko003354	0.130487
CsA100693-Oko023183	3.47152
CsA100693-Oko025349	3.51725
CsA100694-Oko008815	1.84012
CsA100694-Oko020914	0.891621
CsA100696-Oko003352	2.00846
CsA100698-Oko003351	0.360564
CsA100699-Oko003350	0.645065
CsA100699-Oko008985	3.6007
CsA100700-Oko003437	4.05298
CsA100700-Oko007550	2.12922
CsA100700-Oko008877	3.31537
CsA100700-Oko010684	4.3027
CsA100700-Oko025819	3.19127
CsA100700-Oko027830	2.06093
CsA100700-Oko036805	3.37384
CsA100701-Oko003541	3.71703
CsA100701-Oko020695	4.20167
CsA100701-Oko020917	4.19499
CsA100701-Oko025167	3.80707
CsA100701-Oko025379	3.67584
CsA100701-Oko044250	4.25018
CsA100702-Oko003261	99
CsA100702-Oko003349	0.246016
CsA100702-Oko020918	1.87628
CsA100703-Oko003348	3.50657
CsA100704-Oko000051	1.70593
CsA100704-Oko000136	2.48674
CsA100704-Oko003347	0.277282
CsA100704-Oko007474	4.45832
CsA100704-Oko007564	4.56137
CsA100704-Oko007622	4.53272
CsA100704-Oko007635	1.77145
CsA100704-Oko007997	2.39326
CsA100704-Oko008749	4.29189
CsA100704-Oko009532	4.58601
CsA100704-Oko009567	4.6046
CsA100704-Oko009986	2.11453
CsA100704-Oko021450	4.03875
CsA100704-Oko022904	1.4718
CsA100704-Oko023010	3.7219
CsA100704-Oko023118	1.49663
CsA100704-Oko023193	2.75719
CsA100704-Oko023385	3.03106
CsA100704-Oko025338	1.97434
CsA100704-Oko025360	2.86551
CsA100704-Oko025544	2.14738
CsA100704-Oko025836	3.81629
CsA100704-Oko025924	2.81559
CsA100704-Oko026127	4.10926
[truncated: 42,674 more rows]

## Sheet: OkoA-CsoB_x0009_
OkoA-CsoB
Sequence	Ks
CsB100001-Oko032328	0.0812781
CsB100003-Oko032327	0.371958
CsB100004-Oko019385	1.67649
CsB100007-Oko041779	4.11076
CsB100009-Oko032210	3.72887
CsB100011-Oko013757	4.23418
CsB100011-Oko017607	6.19373
CsB100011-Oko019299	4.57815
CsB100011-Oko019359	1.42144
CsB100011-Oko032221	4.49353
CsB100011-Oko038614	4.14839
CsB100011-Oko040194	4.52244
CsB100011-Oko041790	4.18934
CsB100011-Oko042507	4.52075
CsB100011-Oko048477	4.3979
CsB100012-Oko019357	2.73992
CsB100012-Oko032326	0.0925649
CsB100012-Oko044283	4.62297
CsB100013-Oko032324	0.078156
CsB100014-Oko019353	1.7538
CsB100014-Oko042515	3.61089
CsB100014-Oko048481	3.625
CsB100015-Oko019351	1.41721
CsB100016-Oko032323	0.15141
CsB100016-Oko041798	4.12637
CsB100017-Oko032322	0.183665
CsB100018-Oko019344	3.77369
CsB100019-Oko011407	4.25093
CsB100019-Oko019343	4.07543
CsB100020-Oko017622	3.78321
CsB100020-Oko019037	3.59913
CsB100020-Oko032055	3.72207
CsB100020-Oko032321	0.729857
CsB100020-Oko038611	99
CsB100020-Oko042537	99
CsB100021-Oko019333	1.30399
CsB100021-Oko032320	0.116146
CsB100022-Oko032319	0.102556
CsB100023-Oko019330	1.91904
CsB100023-Oko044291	3.9695
CsB100024-Oko019329	5.75744
CsB100025-Oko019320	3.83095
CsB100025-Oko032318	0.327374
CsB100025-Oko041819	4.01978
CsB100025-Oko044293	3.94364
CsB100025-Oko048495	4.21433
CsB100026-Oko032317	0.14998
CsB100028-Oko032316	0.0703936
CsB100029-Oko019311	3.26414
CsB100030-Oko019301	1.11919
CsB100030-Oko044297	2.204
CsB100030-Oko048497	2.1568
CsB100032-Oko019282	4.15359
CsB100033-Oko019280	1.29964
CsB100034-Oko013734	1.97146
CsB100034-Oko032244	2.04205
CsB100034-Oko040182	4.28852
CsB100035-Oko019278	1.59481
CsB100036-Oko019276	3.44875
CsB100037-Oko019273	3.52495
CsB100037-Oko032314	1.13175
CsB100038-Oko011402	99
CsB100038-Oko032258	3.9167
CsB100038-Oko032313	0.256596
CsB100039-Oko006089	2.46206
CsB100039-Oko013099	2.07287
CsB100039-Oko017634	2.25763
CsB100039-Oko019256	0.669285
CsB100039-Oko028674	4.34451
CsB100039-Oko032312	0.145037
CsB100039-Oko038609	3.75457
CsB100039-Oko044312	4.20378
CsB100042-Oko040174	4.97783
CsB100042-Oko041842	5.02251
CsB100043-Oko019240	1.7648
CsB100043-Oko032310	0.304204
CsB100044-Oko019235	1.109
CsB100045-Oko004701	2.72804
CsB100045-Oko013548	5.11323
CsB100045-Oko013715	4.70465
CsB100045-Oko017716	4.98723
CsB100045-Oko019040	4.04099
CsB100045-Oko019315	4.18071
CsB100045-Oko028756	4.18795
CsB100045-Oko032076	4.63302
CsB100045-Oko032263	4.83254
CsB100045-Oko038489	4.78672
CsB100045-Oko038608	4.3274
CsB100045-Oko040001	4.55426
CsB100045-Oko042114	3.76805
CsB100045-Oko042557	3.36554
CsB100045-Oko044322	2.36333
CsB100045-Oko048417	5.09414
CsB100046-Oko019226	1.15197
CsB100046-Oko032309	0.0926746
CsB100047-Oko011397	4.17394
CsB100047-Oko019222	2.00361
CsB100048-Oko019220	3.76094
CsB100054-Oko006112	4.42747
CsB100054-Oko010907	4.43424
CsB100054-Oko013114	4.45194
CsB100054-Oko013569	4.28506
CsB100054-Oko014053	4.4876
CsB100054-Oko017643	4.41822
CsB100054-Oko017708	4.1158
CsB100054-Oko019160	4.4992
CsB100054-Oko020185	4.43578
CsB100054-Oko028669	4.45027
CsB100054-Oko028738	4.41455
CsB100054-Oko032085	4.48051
CsB100054-Oko032274	4.33772
CsB100054-Oko038504	4.22068
CsB100054-Oko038596	4.34848
CsB100054-Oko040003	4.37798
CsB100054-Oko040158	4.3423
CsB100054-Oko042119	4.35348
CsB100054-Oko042573	4.2455
CsB100054-Oko044323	4.43423
CsB100054-Oko047448	4.36478
CsB100054-Oko048511	4.32504
CsB100055-Oko032307	0.303857
CsB100056-Oko032305	1.02168
CsB100058-Oko032304	0.628008
CsB100058-Oko038593	99
CsB100059-Oko032303	2.48962
CsB100060-Oko032302	0.13856
CsB100061-Oko019161	1.01747
CsB100062-Oko032301	0.908904
CsB100065-Oko048424	3.01566
CsB100066-Oko004722	3.36699
CsB100066-Oko006495	4.22514
CsB100066-Oko010893	2.67717
CsB100066-Oko013583	2.53926
CsB100066-Oko013704	4.2197
CsB100066-Oko017664	4.26955
CsB100066-Oko017683	4.23448
CsB100066-Oko019060	4.04369
CsB100066-Oko019165	1.23721
CsB100066-Oko019334	4.24873
CsB100066-Oko028655	4.18101
CsB100066-Oko032300	0.170025
CsB100066-Oko040143	4.29548
CsB100066-Oko041851	4.23437
CsB100066-Oko042584	4.1928
CsB100066-Oko044344	3.96847
CsB100066-Oko048514	4.02908
CsB100068-Oko006501	3.24672
CsB100068-Oko011395	3.38505
CsB100068-Oko019071	2.99403
CsB100068-Oko019166	1.64535
CsB100068-Oko019197	3.129
CsB100068-Oko032279	3.20974
CsB100068-Oko032299	2.90966
CsB100069-Oko019169	1.26475
CsB100070-Oko032298	0.516824
CsB100071-Oko019173	0.900911
CsB100072-Oko019176	3.50633
CsB100073-Oko006130	3.74614
CsB100073-Oko006506	3.83631
CsB100073-Oko013131	3.65443
CsB100073-Oko019179	3.33429
CsB100073-Oko028726	3.53023
CsB100073-Oko028941	3.56077
CsB100073-Oko032092	3.69462
CsB100073-Oko032296	0.379471
CsB100073-Oko038529	99
CsB100073-Oko044364	3.48774
CsB100073-Oko047427	3.59814
CsB100073-Oko048435	3.50072
CsB100075-Oko019189	1.10142
CsB100075-Oko032295	0.128261
CsB100076-Oko032294	2.94264
CsB100077-Oko019122	2.33787
CsB100077-Oko028643	4.25085
CsB100077-Oko032291	0.446989
CsB100078-Oko014039	3.88558
CsB100080-Oko010874	2.61557
CsB100080-Oko013684	4.03851
CsB100080-Oko014224	4.10822
CsB100080-Oko019076	3.94864
CsB100080-Oko019108	1.62033
CsB100080-Oko020195	3.85284
CsB100080-Oko028935	3.88416
CsB100080-Oko040026	3.17593
CsB100080-Oko042134	3.95586
CsB100081-Oko004734	2.06021
CsB100081-Oko013589	2.87554
CsB100081-Oko019351	4.47449
CsB100081-Oko028716	5.2967
CsB100081-Oko032290	0.148119
CsB100081-Oko042140	4.19554
CsB100082-Oko006543	3.78699
CsB100082-Oko019107	3.56013
CsB100082-Oko038549	3.61738
CsB100082-Oko042605	3.66116
CsB100082-Oko048516	3.6213
CsB100083-Oko019100	1.45923
CsB100083-Oko032289	0.235404
CsB100083-Oko040122	3.81436
CsB100084-Oko006528	3.51947
CsB100084-Oko007080	3.67203
CsB100084-Oko011302	99
CsB100084-Oko011392	3.7093
CsB100084-Oko017690	3.55199
CsB100084-Oko019096	3.60577
CsB100084-Oko028630	3.75021
CsB100084-Oko032286	3.75115
CsB100084-Oko041855	3.4316
CsB100084-Oko044355	99
CsB100084-Oko048440	3.8331
CsB100085-Oko019097	99
CsB100087-Oko040112	2.88591
CsB100088-Oko019088	0.956335
CsB100088-Oko028931	2.05415
CsB100088-Oko032285	0.248126
CsB100088-Oko044354	2.42723
CsB100089-Oko032284	0.165863
CsB100090-Oko019084	1.96828
CsB100090-Oko032282	0.226129
CsB100090-Oko044353	4.24912
CsB100090-Oko048442	4.22261
CsB100092-Oko017675	99
CsB100092-Oko032281	0.273258
CsB100093-Oko006144	4.38955
CsB100093-Oko019075	1.59127
CsB100093-Oko028693	4.51218
CsB100093-Oko032280	0.220262
CsB100093-Oko047403	4.21161
CsB100094-Oko010871	3.94015
CsB100098-Oko019071	2.62402
CsB100098-Oko020204	3.62563
CsB100098-Oko032279	0.568282
CsB100098-Oko040040	99
CsB100099-Oko006552	3.53979
CsB100099-Oko013155	3.73333
CsB100099-Oko013592	3.65131
CsB100099-Oko014025	3.81978
CsB100099-Oko019068	3.69367
CsB100099-Oko019365	3.74494
CsB100099-Oko032093	3.66188
CsB100099-Oko032278	0.246664
CsB100099-Oko039846	3.62884
CsB100099-Oko040013	3.33923
CsB100099-Oko042152	3.58935
CsB100101-Oko019065	3.43401
CsB100101-Oko032277	1.97237
CsB100105-Oko004752	4.63381
CsB100105-Oko006544	4.62214
CsB100105-Oko006561	4.61955
CsB100105-Oko007092	4.37934
CsB100105-Oko010859	4.59931
CsB100105-Oko011173	4.594
CsB100105-Oko011298	2.74104
CsB100105-Oko011369	4.56758
CsB100105-Oko013674	4.12616
CsB100105-Oko014242	4.55717
CsB100105-Oko014642	4.27914
CsB100105-Oko017716	4.61333
CsB100105-Oko019061	3.15672
CsB100105-Oko019379	4.48817
CsB100105-Oko020215	4.57919
CsB100105-Oko028628	2.79965
CsB100105-Oko028669	4.59147
CsB100105-Oko032001	4.58162
CsB100105-Oko032275	0.160992
CsB100105-Oko032291	1.68856
CsB100105-Oko038572	4.54864
CsB100105-Oko040003	1.67867
CsB100105-Oko041866	4.57439
CsB100105-Oko042172	4.67947
CsB100105-Oko044350	1.85905
CsB100105-Oko047386	4.58783
CsB100105-Oko048297	4.34736
CsB100105-Oko048450	4.5436
CsB100107-Oko004773	4.26733
CsB100107-Oko006154	4.36215
CsB100107-Oko006576	4.12533
CsB100107-Oko010852	4.40239
CsB100107-Oko013166	4.0084
CsB100107-Oko017664	4.39704
CsB100107-Oko019060	0.895795
CsB100107-Oko028619	3.8309
CsB100107-Oko028655	3.93243
CsB100107-Oko028913	4.10585
CsB100107-Oko032101	3.98264
CsB100107-Oko032221	4.35954
CsB100107-Oko032274	0.107456
CsB100107-Oko040001	4.27891
CsB100107-Oko040219	4.35355
CsB100107-Oko044344	3.89799
CsB100107-Oko047367	4.04998
CsB100107-Oko048321	2.22683
CsB100107-Oko048455	4.33556
CsB100108-Oko006549	4.20443
CsB100108-Oko019057	1.98351
CsB100108-Oko044337	4.55338
CsB100108-Oko048461	4.52614
CsB100109-Oko013649	5.10756
CsB100109-Oko032273	4.69172
CsB100110-Oko004787	4.03281
CsB100110-Oko006161	3.67982
CsB100110-Oko006556	3.83646
CsB100110-Oko006588	3.86205
CsB100110-Oko011352	3.85606
CsB100110-Oko017646	3.9046
CsB100110-Oko017728	4.0092
CsB100110-Oko019056	2.13452
CsB100110-Oko039998	3.98441
CsB100110-Oko040211	3.22912
CsB100110-Oko044333	3.89662
CsB100110-Oko048462	4.03975
CsB100112-Oko019054	0.942867
CsB100112-Oko032271	0.11492
CsB100112-Oko044332	3.27039
CsB100113-Oko007093	4.72304
CsB100113-Oko028595	3.6337
CsB100113-Oko032270	0.156834
CsB100113-Oko042198	4.85512
CsB100114-Oko010836	3.58022
CsB100114-Oko011283	3.79993
CsB100114-Oko019050	0.910112
CsB100114-Oko020217	3.88857
CsB100114-Oko032269	0.617105
CsB100114-Oko038593	3.43067
CsB100114-Oko048327	3.98469
CsB100115-Oko019046	1.6291
CsB100115-Oko044325	4.77269
CsB100116-Oko006608	3.40166
CsB100116-Oko047359	3.56184
CsB100117-Oko011348	2.70408
CsB100118-Oko006169	3.43799
CsB100118-Oko006568	3.53522
CsB100118-Oko013608	3.50315
CsB100118-Oko019044	1.77097
CsB100118-Oko020223	3.94543
CsB100118-Oko032268	0.507624
CsB100118-Oko039830	3.4226
CsB100118-Oko039991	3.54462
CsB100118-Oko048348	3.56998
CsB100119-Oko032267	0.237898
CsB100121-Oko019043	1.29691
CsB100121-Oko028636	4.67773
CsB100121-Oko032234	3.66036
CsB100121-Oko032265	0.219567
CsB100122-Oko004796	4.27078
CsB100122-Oko006576	4.35567
CsB100122-Oko006610	4.34076
CsB100122-Oko011193	2.72588
CsB100122-Oko013028	4.02922
CsB100122-Oko013172	4.3409
CsB100122-Oko013632	4.34845
CsB100122-Oko014010	4.32216
CsB100122-Oko014259	4.28022
CsB100122-Oko014622	3.80217
CsB100122-Oko017626	4.0796
CsB100122-Oko019040	1.40776
CsB100122-Oko028619	3.87374
CsB100122-Oko032221	4.26969
CsB100122-Oko032263	4.30533
CsB100122-Oko032300	4.21923
CsB100122-Oko038608	4.30481
CsB100122-Oko039828	4.3345
CsB100122-Oko040044	4.15808
CsB100122-Oko042212	4.29829
CsB100122-Oko044322	4.29302
CsB100122-Oko047342	2.50739
CsB100122-Oko048477	2.60353
CsB100124-Oko019039	1.0277
CsB100124-Oko032002	4.46031
CsB100124-Oko032262	0.220181
CsB100124-Oko039985	2.00191
CsB100125-Oko004806	3.72223
CsB100125-Oko011264	3.60049
CsB100125-Oko013039	3.96319
CsB100125-Oko014609	3.65032
CsB100125-Oko017622	99
CsB100125-Oko019037	3.58627
CsB100125-Oko020247	3.54163
CsB100125-Oko028604	4.07477
CsB100125-Oko032112	99
CsB100125-Oko032260	3.79469
CsB100125-Oko038611	3.54274
CsB100125-Oko048481	99
CsB100131-Oko007095	3.47115
CsB100131-Oko017108	3.31135
CsB100131-Oko019034	3.46307
CsB100131-Oko032259	0.23299
CsB100132-Oko006180	3.46116
CsB100132-Oko013065	3.53867
CsB100132-Oko013633	1.81441
CsB100132-Oko013642	3.48287
CsB100132-Oko014268	3.36953
CsB100132-Oko014604	3.37661
CsB100132-Oko017094	3.19754
CsB100132-Oko019023	2.35424
CsB100132-Oko028888	3.33794
CsB100132-Oko040197	5.418
CsB100132-Oko047338	3.27808
CsB100134-Oko006393	2.92345
CsB100134-Oko028875	3.734
CsB100134-Oko032258	0.358954
CsB100134-Oko032313	3.65398
CsB100135-Oko032257	0.275567
CsB100136-Oko013075	3.22417
CsB100136-Oko014008	2.6878
CsB100136-Oko014275	3.65344
CsB100136-Oko028867	3.66999
CsB100136-Oko032230	3.3675
CsB100136-Oko032256	0.521296
CsB100136-Oko040067	2.22513
CsB100137-Oko019020	0.735042
CsB100137-Oko032255	0.180134
CsB100139-Oko032254	0.788939
CsB100141-Oko019016	3.10002
CsB100142-Oko006412	3.40124
CsB100142-Oko011218	2.1941
CsB100142-Oko011251	1.9768
CsB100142-Oko013082	2.67732
CsB100142-Oko032012	4.33199
CsB100142-Oko040081	4.38552
CsB100142-Oko048367	4.31146
CsB100143-Oko032253	1.31939
CsB100144-Oko011241	4.0991
CsB100144-Oko039806	99
CsB100145-Oko013176	1.49829
CsB100145-Oko044316	3.06641
CsB100145-Oko048483	2.94429
CsB100146-Oko032251	0.191182
CsB100147-Oko019012	2.02512
CsB100147-Oko032250	0.539884
CsB100149-Oko006189	4.17164
CsB100149-Oko019009	1.41245
CsB100149-Oko032249	0.368854
CsB100150-Oko032248	0.706339
CsB100151-Oko032245	0.139095
CsB100152-Oko014603	4.11145
CsB100152-Oko032021	99
CsB100153-Oko017077	4.19441
CsB100153-Oko019003	1.41711
CsB100153-Oko032244	0.102596
CsB100153-Oko040182	2.83854
CsB100154-Oko032243	0.486216
CsB100156-Oko007113	3.21643
CsB100156-Oko032242	1.25941
CsB100157-Oko006428	4.21839
CsB100157-Oko032240	0.425042
CsB100157-Oko040087	4.19278
CsB100158-Oko007114	3.70023
CsB100158-Oko019001	2.51129
CsB100158-Oko028622	99
CsB100158-Oko032040	99
CsB100158-Oko032239	0.347809
CsB100158-Oko048390	3.67625
CsB100159-Oko006444	1.26879
CsB100159-Oko010772	4.45483
CsB100159-Oko011250	3.77703
CsB100159-Oko013091	2.84028
CsB100159-Oko013177	1.82286
CsB100159-Oko014001	2.06893
CsB100159-Oko014296	1.99794
CsB100159-Oko017056	2.07186
CsB100159-Oko032254	5.17312
CsB100159-Oko048489	3.42552
CsB100161-Oko007117	2.71355
CsB100163-Oko007118	4.07359
CsB100164-Oko007119	3.91564
CsB100166-Oko010780	4.38855
CsB100166-Oko011218	4.62531
CsB100166-Oko011253	4.30922
CsB100166-Oko013047	4.49283
CsB100166-Oko013110	4.54431
CsB100166-Oko013985	4.53727
CsB100166-Oko017039	4.72315
CsB100166-Oko028631	4.64518
CsB100166-Oko032063	4.16071
CsB100166-Oko032235	0.508351
CsB100166-Oko032254	4.61312
CsB100166-Oko041458	4.68158
CsB100166-Oko044315	4.69192
CsB100168-Oko007133	2.63756
CsB100168-Oko014601	4.77383
CsB100168-Oko028636	4.70305
CsB100168-Oko032234	0.343014
CsB100168-Oko032265	4.67091
CsB100169-Oko032231	0.140385
CsB100170-Oko006459	3.66115
CsB100170-Oko013187	3.91293
CsB100170-Oko032230	0.404084
CsB100170-Oko032256	3.49232
CsB100170-Oko039804	4.01351
CsB100174-Oko032229	2.14548
CsB100175-Oko032228	0.421965
CsB100178-Oko007137	2.57313
CsB100178-Oko010788	2.49377
CsB100178-Oko013051	4.3409
CsB100178-Oko013114	4.25265
CsB100178-Oko013981	4.31194
CsB100178-Oko014315	4.23279
CsB100178-Oko017033	4.33641
CsB100178-Oko028648	4.21094
CsB100178-Oko032085	4.34279
CsB100178-Oko032264	2.51511
CsB100178-Oko032275	4.36873
CsB100178-Oko039800	4.29646
CsB100178-Oko040179	4.20193
CsB100178-Oko041468	4.14475
CsB100178-Oko044307	4.21953
CsB100178-Oko048506	3.28609
CsB100181-Oko007140	1.6852
CsB100181-Oko018989	1.02031
CsB100181-Oko032227	2.05088
CsB100182-Oko032224	1.14599
CsB100183-Oko006478	3.24896
CsB100183-Oko011197	3.29247
CsB100183-Oko032093	3.21482
CsB100184-Oko013974	3.39286
CsB100184-Oko032278	4.05143
CsB100184-Oko048397	4.24333
CsB100187-Oko032223	0.859964
CsB100187-Oko040170	99
CsB100188-Oko032222	0.129378
CsB100189-Oko006495	4.2218
CsB100189-Oko010804	4.34431
CsB100189-Oko011263	4.2686
CsB100189-Oko013201	3.34216
CsB100189-Oko017016	4.28741
CsB100189-Oko018984	0.965384
CsB100189-Oko028655	4.22451
CsB100189-Oko032221	0.125959
CsB100189-Oko032274	4.3537
CsB100189-Oko032300	4.26748
CsB100189-Oko039785	4.84472
CsB100189-Oko048417	4.39727
CsB100189-Oko048514	4.11408
CsB100190-Oko018983	2.6481
CsB100190-Oko032219	0.256507
CsB100191-Oko032218	1.32686
CsB100192-Oko014579	3.98255
CsB100192-Oko018982	3.30533
CsB100192-Oko032216	0.32183
CsB100192-Oko032326	4.14231
CsB100193-Oko032215	0.52096
CsB100194-Oko018979	0.715918
CsB100194-Oko032214	0.138301
CsB100194-Oko040145	3.58286
CsB100195-Oko028671	2.59053
CsB100195-Oko032213	0.148596
CsB100196-Oko032212	0.632331
CsB100196-Oko040122	4.30491
CsB100197-Oko032210	0.310357
CsB100198-Oko018977	0.666453
CsB100198-Oko032209	0.104311
CsB100201-Oko013066	3.74662
CsB100201-Oko032208	0.894546
CsB100201-Oko041490	4.14719
CsB100202-Oko018976	3.25065
CsB100202-Oko032207	0.393473
CsB100203-Oko032206	0.158111
CsB100205-Oko032204	0.309574
CsB100206-Oko010813	99
CsB100206-Oko011182	99
CsB100206-Oko032203	1.50141
CsB100207-Oko032202	0.30552
CsB100208-Oko006519	4.26853
CsB100208-Oko013091	2.27189
CsB100209-Oko018972	0.871669
CsB100210-Oko032201	0.168518
CsB100211-Oko032200	0.112581
CsB100212-Oko032199	0.126364
CsB100213-Oko018966	1.64055
CsB100214-Oko011277	4.31974
CsB100214-Oko013108	4.49701
CsB100214-Oko032198	0.210205
CsB100214-Oko040113	4.50347
CsB100214-Oko041506	4.52201
CsB100215-Oko032196	0.114497
CsB100219-Oko013123	99
CsB100219-Oko041508	3.88687
CsB100221-Oko032193	0.110468
CsB100222-Oko032191	0.341559
CsB100223-Oko010819	4.04283
CsB100223-Oko018952	1.00153
CsB100223-Oko032189	0.124254
CsB100225-Oko032188	0.239493
CsB100226-Oko032187	0.147911
CsB100228-Oko032186	0.152717
CsB100229-Oko018948	4.08031
CsB100230-Oko032184	0.151876
CsB100231-Oko018947	1.00823
CsB100231-Oko032179	0.161034
CsB100232-Oko016214	3.89775
CsB100232-Oko041525	3.7559
CsB100233-Oko032177	0.143275
CsB100234-Oko018946	1.1363
CsB100238-Oko010826	4.11234
CsB100242-Oko032176	0.634217
CsB100243-Oko018944	1.20751
CsB100243-Oko032175	0.555177
CsB100244-Oko013144	99
CsB100245-Oko010827	2.06438
CsB100245-Oko032172	0.113451
CsB100246-Oko032171	0.769647
CsB100247-Oko041541	3.23073
CsB100248-Oko032170	0.397846
CsB100249-Oko032169	0.225621
CsB100251-Oko016216	3.39508
CsB100252-Oko032168	0.383819
CsB100253-Oko032167	0.831849
CsB100254-Oko032166	0.369484
CsB100255-Oko032165	0.328295
CsB100257-Oko032163	4.29195
CsB100260-Oko032162	2.13841
CsB100261-Oko013155	4.12537
CsB100261-Oko016228	4.15775
CsB100265-Oko018938	2.75383
CsB100265-Oko032161	3.75123
CsB100269-Oko032086	4.48817
CsB100269-Oko032156	0.154664
CsB100272-Oko032155	0.200849
CsB100273-Oko032154	0.157833
CsB100274-Oko032153	0.150917
CsB100275-Oko016241	4.10293
CsB100275-Oko032152	0.747275
CsB100276-Oko018930	0.719383
CsB100276-Oko032151	0.144055
CsB100277-Oko018929	3.66874
CsB100279-Oko016251	2.32606
CsB100279-Oko017634	2.5957
CsB100279-Oko032150	0.39795
CsB100280-Oko032149	0.105166
CsB100282-Oko018924	3.12411
CsB100282-Oko032146	1.19102
CsB100284-Oko032145	0.186584
CsB100285-Oko032144	3.2789
CsB100288-Oko017639	4.40435
CsB100288-Oko032093	4.37039
CsB100288-Oko032142	0.128685
CsB100288-Oko032278	4.39425
CsB100289-Oko032141	0.132089
CsB100290-Oko018914	1.78559
CsB100290-Oko032140	0.0710191
CsB100292-Oko032269	3.04415
CsB100292-Oko038593	3.35569
CsB100293-Oko032139	0.201132
CsB100294-Oko016255	3.91759
CsB100294-Oko030592	3.75496
CsB100295-Oko004823	3.99338
CsB100297-Oko032138	0.105114
CsB100299-Oko016256	3.9528
CsB100302-Oko018911	1.2802
CsB100302-Oko032137	0.134134
CsB100303-Oko018909	4.77235
CsB100303-Oko032135	0.452186
CsB100304-Oko013649	4.72317
CsB100304-Oko032134	0.212715
CsB100305-Oko018907	4.2261
CsB100305-Oko032130	3.5778
CsB100307-Oko018906	0.661094
CsB100307-Oko032127	0.440246
CsB100308-Oko032126	0.177669
CsB100309-Oko004816	4.42052
CsB100309-Oko005692	4.48142
CsB100309-Oko011702	4.13671
CsB100309-Oko013674	1.95025
CsB100309-Oko015316	4.45431
CsB100309-Oko016281	4.5606
CsB100309-Oko016525	4.19305
CsB100309-Oko017604	4.49896
CsB100309-Oko017664	2.02902
CsB100309-Oko018905	0.848348
CsB100309-Oko019315	4.20131
CsB100309-Oko032018	3.73632
CsB100309-Oko032101	3.92664
CsB100309-Oko032125	0.157926
CsB100309-Oko032263	4.51585
CsB100309-Oko038530	4.44191
CsB100309-Oko038608	4.40313
CsB100309-Oko040219	4.52562
CsB100309-Oko042752	4.0328
CsB100309-Oko047230	4.38279
CsB100309-Oko048514	2.44906
CsB100310-Oko018902	0.810491
CsB100313-Oko005672	99
CsB100313-Oko018901	2.8064
CsB100313-Oko032124	0.489734
CsB100313-Oko040208	3.82253
CsB100314-Oko032121	0.328736
CsB100316-Oko032120	0.11814
CsB100317-Oko032119	0.126868
CsB100318-Oko018894	1.62335
CsB100318-Oko032118	0.120444
CsB100319-Oko010712	3.52445
CsB100319-Oko011717	99
CsB100319-Oko019332	3.58613
CsB100319-Oko030613	3.53292
CsB100319-Oko041895	99
CsB100319-Oko048504	3.76339
CsB100320-Oko004806	2.37303
CsB100320-Oko013675	2.96953
CsB100320-Oko015322	3.14893
CsB100320-Oko016528	2.8783
CsB100320-Oko017622	3.18408
CsB100320-Oko018893	3.03418
CsB100320-Oko032037	3.18719
CsB100320-Oko032111	3.42367
CsB100320-Oko032260	3.24311
CsB100320-Oko038611	3.12209
CsB100320-Oko042746	2.98979
CsB100321-Oko010937	3.74999
CsB100321-Oko011720	99
CsB100321-Oko032112	3.50873
CsB100328-Oko032111	3.27126
CsB100330-Oko032110	0.113412
CsB100331-Oko032108	0.720337
CsB100332-Oko005670	4.75266
CsB100332-Oko010717	4.90267
CsB100332-Oko016080	4.96199
CsB100332-Oko016550	5.06712
CsB100332-Oko017680	4.4463
CsB100332-Oko032107	0.109633
CsB100332-Oko038551	4.96701
CsB100332-Oko040188	4.81766
CsB100332-Oko045670	4.80644
CsB100332-Oko047252	4.71102
CsB100334-Oko017078	3.89174
CsB100334-Oko018890	0.805503
CsB100334-Oko032106	0.1406
CsB100336-Oko018888	0.760243
CsB100336-Oko032103	0.25755
CsB100337-Oko018886	1.31589
CsB100337-Oko032102	0.0910999
CsB100339-Oko042743	1.89242
CsB100340-Oko004780	2.31827
CsB100340-Oko006098	4.17644
CsB100340-Oko010742	2.76938
CsB100340-Oko010805	2.1536
CsB100340-Oko010946	4.2788
CsB100340-Oko011733	2.71411
CsB100340-Oko013686	4.21621
CsB100340-Oko013960	2.31248
CsB100340-Oko016848	4.14916
CsB100340-Oko017056	2.19525
CsB100340-Oko031991	4.17305
CsB100340-Oko032063	2.83699
CsB100340-Oko032235	4.10237
CsB100340-Oko041877	2.95041
CsB100340-Oko048353	4.23157
CsB100340-Oko048489	2.33251
CsB100341-Oko004796	4.2009
CsB100341-Oko005652	4.1978
CsB100341-Oko006576	4.24048
CsB100341-Oko010804	4.22446
CsB100341-Oko011018	5.92704
CsB100341-Oko012657	4.24723
CsB100341-Oko013343	3.89115
CsB100341-Oko013632	4.18977
CsB100341-Oko013704	4.18122
CsB100341-Oko013981	4.1691
CsB100341-Oko016069	4.20838
CsB100341-Oko017043	4.25809
CsB100341-Oko017626	4.01932
CsB100341-Oko017683	2.06479
CsB100341-Oko019334	4.24489
CsB100341-Oko028708	4.16826
CsB100341-Oko030540	3.95529
CsB100341-Oko030638	2.50959
CsB100341-Oko031564	4.18966
CsB100341-Oko032007	4.21463
CsB100341-Oko032076	4.21288
CsB100341-Oko032101	0.127884
CsB100341-Oko032125	2.09151
CsB100341-Oko038618	2.28497
CsB100341-Oko040179	4.07846
CsB100341-Oko040488	4.17115
CsB100341-Oko042289	4.22368
CsB100341-Oko042737	2.37287
CsB100341-Oko047171	4.17387
CsB100341-Oko048325	2.34661
CsB100341-Oko048477	4.26816
CsB100343-Oko015339	3.05973
CsB100345-Oko010749	4.60358
CsB100345-Oko032134	4.57394
CsB100346-Oko018885	3.89764
CsB100346-Oko032099	0.158243
CsB100347-Oko006121	3.94749
CsB100347-Oko013996	3.8814
CsB100347-Oko032098	1.58334
CsB100347-Oko042726	3.86194
CsB100348-Oko004781	99
CsB100348-Oko014235	1.84615
CsB100348-Oko015618	99
CsB100348-Oko016823	99
CsB100348-Oko018883	2.08559
CsB100348-Oko019348	99
CsB100348-Oko032095	1.04395
CsB100348-Oko038560	2.00328
CsB100348-Oko038627	1.91178
CsB100350-Oko004780	2.05043
CsB100350-Oko010757	2.19574
CsB100350-Oko010780	5.24844
CsB100350-Oko010956	2.22892
CsB100350-Oko011739	1.80571
CsB100350-Oko012662	2.1696
CsB100350-Oko013340	4.64746
CsB100350-Oko013610	4.61857
CsB100350-Oko014001	3.02972
CsB100350-Oko014240	1.93612
CsB100350-Oko016043	2.26735
CsB100350-Oko016575	2.15309
CsB100350-Oko017039	2.79801
CsB100350-Oko017329	2.19686
CsB100350-Oko017707	3.02406
CsB100350-Oko019363	3.07664
CsB100350-Oko030537	2.07241
CsB100350-Oko030642	2.98721
CsB100350-Oko031562	4.52169
CsB100350-Oko032012	3.49874
CsB100350-Oko032094	0.359378
CsB100350-Oko040476	4.46704
CsB100350-Oko041869	2.2539
CsB100350-Oko042287	1.92352
CsB100350-Oko045674	2.66979
CsB100350-Oko047180	4.59534
CsB100350-Oko047253	2.71723
CsB100350-Oko048324	1.61144
CsB100350-Oko048367	4.58005
CsB100350-Oko048473	2.00394
CsB100351-Oko018882	3.08757
CsB100351-Oko032093	2.70589
CsB100351-Oko032142	3.08761
CsB100352-Oko006552	99
CsB100352-Oko013592	4.03009
CsB100352-Oko014025	4.2613
CsB100352-Oko016589	4.20333
CsB100352-Oko017639	4.0047
CsB100352-Oko019365	4.12079
CsB100352-Oko048373	99
CsB100353-Oko015608	4.13644
CsB100354-Oko044358	0.845826
CsB100355-Oko010971	0.454946
CsB100356-Oko006544	4.68396
CsB100356-Oko010769	4.20299
CsB100356-Oko010991	4.27527
CsB100356-Oko011001	4.74889
CsB100356-Oko011696	4.33506
CsB100356-Oko011742	4.39236
CsB100356-Oko014027	4.63978
CsB100356-Oko015364	4.6343
CsB100356-Oko015584	3.41314
CsB100356-Oko016007	4.60976
CsB100356-Oko016612	4.66755
CsB100356-Oko016802	4.25693
CsB100356-Oko017327	4.55932
CsB100356-Oko017643	4.62865
CsB100356-Oko019379	4.36702
CsB100356-Oko030531	4.64524
CsB100356-Oko032085	4.60861
CsB100356-Oko032228	4.66839
CsB100356-Oko038541	4.65053
CsB100356-Oko038580	4.42397
CsB100356-Oko040158	4.62121
CsB100356-Oko040474	4.6275
CsB100356-Oko042268	4.64013
CsB100356-Oko042721	4.34515
CsB100356-Oko044350	4.5296
CsB100356-Oko047255	4.64068
CsB100356-Oko048321	4.02109
CsB100356-Oko048450	4.52989
CsB100358-Oko005642	4.03631
CsB100358-Oko006130	3.9603
CsB100358-Oko012674	3.17356
CsB100358-Oko013339	3.95569
CsB100358-Oko015576	3.77138
CsB100358-Oko016008	99
CsB100358-Oko016795	3.90115
CsB100358-Oko018879	3.63232
CsB100358-Oko028726	3.68017
CsB100358-Oko032092	0.581703
CsB100358-Oko038529	3.53746
CsB100358-Oko038632	3.98288
CsB100358-Oko042254	4.10852
CsB100358-Oko045675	3.72399
CsB100358-Oko047202	3.60749
CsB100358-Oko048435	3.68835
CsB100359-Oko013714	4.26568
CsB100359-Oko038509	3.92895
CsB100360-Oko032091	0.385716
CsB100361-Oko018876	1.11249
CsB100363-Oko010776	3.68959
CsB100363-Oko017319	3.77168
CsB100363-Oko032090	0.193265
CsB100363-Oko040420	3.70627
CsB100363-Oko040467	3.81298
CsB100363-Oko047210	3.80396
CsB100364-Oko018874	1.59115
CsB100364-Oko032089	0.168531
CsB100364-Oko032161	1.4779
CsB100365-Oko032088	1.07509
CsB100366-Oko032087	0.342675
CsB100367-Oko032086	0.283712
CsB100368-Oko004764	3.92813
CsB100368-Oko005636	4.5218
CsB100368-Oko017025	4.38068
CsB100368-Oko030527	2.87292
CsB100368-Oko032156	4.46387
CsB100368-Oko045677	4.47392
CsB100368-Oko047280	2.8708
CsB100369-Oko004796	2.26995
CsB100369-Oko006133	2.62673
CsB100369-Oko006533	2.29997
CsB100369-Oko010769	4.28242
CsB100369-Oko010788	4.40325
CsB100369-Oko010991	4.2356
CsB100369-Oko011001	4.4058
CsB100369-Oko011702	2.41016
CsB100369-Oko012700	2.60447
CsB100369-Oko013338	4.30519
CsB100369-Oko013583	4.34914
CsB100369-Oko013715	4.39091
CsB100369-Oko014053	4.44535
CsB100369-Oko014259	4.37929
CsB100369-Oko015386	3.97658
CsB100369-Oko015567	2.65136
CsB100369-Oko016025	4.11054
CsB100369-Oko016622	4.41987
CsB100369-Oko016771	4.36492
CsB100369-Oko017309	4.32219
CsB100369-Oko017708	4.09169
CsB100369-Oko028738	4.41622
CsB100369-Oko028899	4.37835
CsB100369-Oko030517	4.03142
CsB100369-Oko030659	4.2423
CsB100369-Oko032018	4.03468
CsB100369-Oko032085	0.244913
CsB100369-Oko032221	4.29218
CsB100369-Oko038504	4.24837
CsB100369-Oko038596	4.35387
CsB100369-Oko040143	4.10085
CsB100369-Oko040466	4.40964
CsB100369-Oko041866	4.38611
CsB100369-Oko042717	4.3464
CsB100369-Oko044344	3.97875
CsB100369-Oko045679	4.32071
CsB100369-Oko047299	4.40304
CsB100370-Oko018873	2.05947
CsB100370-Oko032081	0.191087
CsB100370-Oko048374	4.34715
CsB100371-Oko011706	3.86085
CsB100371-Oko016623	3.83232
CsB100371-Oko017305	3.73874
CsB100371-Oko018871	2.43085
CsB100371-Oko019397	3.86731
CsB100371-Oko028744	3.80816
CsB100371-Oko038635	3.67143
CsB100372-Oko017289	3.55036
CsB100372-Oko017660	3.28738
CsB100372-Oko018870	3.9615
CsB100372-Oko031539	3.59594
CsB100372-Oko032079	0.892786
CsB100372-Oko040136	3.5187
CsB100372-Oko040445	3.54384
CsB100372-Oko042707	3.41072
CsB100373-Oko032078	0.352168
CsB100374-Oko014260	3.34465
CsB100374-Oko016643	3.32804
CsB100374-Oko032093	3.01222
CsB100374-Oko032152	3.37958
CsB100374-Oko044342	3.46063
CsB100375-Oko004762	4.08559
CsB100375-Oko010984	4.35761
CsB100375-Oko012712	99
CsB100375-Oko013722	99
CsB100375-Oko016018	4.34884
CsB100375-Oko032142	4.34224
CsB100375-Oko048397	4.15912
CsB100377-Oko004816	4.09134
CsB100377-Oko006154	4.31599
CsB100377-Oko010804	4.02272
CsB100377-Oko011018	4.3362
CsB100377-Oko011729	4.33473
CsB100377-Oko013569	4.19441
CsB100377-Oko014069	4.32401
CsB100377-Oko014261	4.16227
CsB100377-Oko015392	4.28939
CsB100377-Oko016764	99
CsB100377-Oko017016	4.36408
CsB100377-Oko017664	4.34685
CsB100377-Oko017716	4.2974
CsB100377-Oko028913	4.06462
CsB100377-Oko030680	4.24293
CsB100377-Oko031522	2.34434
CsB100377-Oko032076	0.0870002
CsB100377-Oko032125	4.27282
CsB100377-Oko040127	4.21543
CsB100377-Oko040429	4.40502
CsB100377-Oko047230	4.20559
CsB100377-Oko047307	4.30248
CsB100377-Oko048299	1.78181
CsB100377-Oko048417	1.78691
CsB100378-Oko018866	1.90907
CsB100378-Oko032075	0.270057
CsB100379-Oko032074	0.189745
CsB100381-Oko005617	3.85373
CsB100381-Oko013333	2.10201
CsB100381-Oko015400	2.61051
CsB100381-Oko018864	0.762292
CsB100381-Oko028750	2.47159
CsB100381-Oko030687	2.46882
CsB100381-Oko032027	2.245
CsB100381-Oko032073	0.249416
CsB100381-Oko042244	2.16587
CsB100382-Oko032072	0.187587
CsB100384-Oko016037	3.18202
CsB100385-Oko006524	4.96832
CsB100385-Oko032071	0.201181
CsB100386-Oko006180	3.40059
CsB100386-Oko011732	3.57299
CsB100386-Oko012716	3.52168
CsB100386-Oko013551	2.99393
CsB100386-Oko014268	3.46185
CsB100386-Oko015562	3.49911
CsB100386-Oko016745	3.34899
CsB100386-Oko017001	3.40925
CsB100386-Oko028754	3.43952
CsB100386-Oko028920	3.52831
CsB100386-Oko031505	3.78857
CsB100386-Oko032070	0.428582
CsB100386-Oko038495	3.28833
CsB100386-Oko041840	3.70992
CsB100386-Oko042243	3.58894
CsB100386-Oko044341	3.75185
CsB100386-Oko047236	3.41058
CsB100387-Oko010977	3.82793
CsB100388-Oko016736	1.87411
CsB100388-Oko018854	0.885603
CsB100388-Oko032069	0.139039
CsB100388-Oko047313	4.44995
CsB100389-Oko032068	2.16085
CsB100389-Oko040419	3.98226
CsB100390-Oko028932	99
CsB100390-Oko032067	3.20802
CsB100390-Oko032109	1.56052
CsB100391-Oko015552	3.33852
CsB100393-Oko004824	99
CsB100393-Oko016666	3.8866
CsB100393-Oko018850	3.10044
CsB100393-Oko028941	3.61868
CsB100393-Oko030516	4.00316
CsB100393-Oko038607	99
CsB100393-Oko045685	3.59469
CsB100393-Oko048286	4.00545
CsB100393-Oko048435	3.61742
CsB100394-Oko032064	0.222095
CsB100395-Oko010759	3.3386
CsB100395-Oko018848	1.08712
CsB100396-Oko004825	1.66829
CsB100396-Oko006187	4.11523
CsB100396-Oko006519	2.62869
CsB100396-Oko010757	4.08138
CsB100396-Oko010805	3.50946
CsB100396-Oko010956	4.09191
CsB100396-Oko011739	2.43047
CsB100396-Oko011915	2.09733
CsB100396-Oko012721	4.1577
CsB100396-Oko013317	4.05146
CsB100396-Oko013538	1.92129
CsB100396-Oko014083	4.0734
CsB100396-Oko016043	2.24302
CsB100396-Oko032063	0.267892
CsB100396-Oko032094	2.17396
CsB100396-Oko032102	4.06734
CsB100396-Oko038479	2.12468
CsB100396-Oko040442	1.91048
CsB100396-Oko044315	4.15802
CsB100396-Oko047258	3.96675
CsB100397-Oko018846	1.35173
CsB100397-Oko032062	0.308783
CsB100400-Oko004844	4.00451
CsB100400-Oko006506	4.54354
CsB100400-Oko010752	3.91762
CsB100400-Oko016008	4.53209
CsB100400-Oko016052	4.04729
CsB100400-Oko028948	4.01558
CsB100400-Oko032061	0.119983
CsB100400-Oko032092	2.36062
CsB100400-Oko041821	3.80837
CsB100400-Oko045697	2.69028
CsB100400-Oko048278	99
CsB100401-Oko032060	1.29793
CsB100402-Oko032059	0.110093
CsB100403-Oko018839	3.22445
CsB100403-Oko032058	0.766485
CsB100404-Oko032057	0.431259
CsB100405-Oko011756	2.20875
CsB100405-Oko032056	0.15136
CsB100405-Oko045712	4.98851
CsB100406-Oko014283	2.29276
CsB100407-Oko010937	3.84643
CsB100407-Oko011907	99
CsB100407-Oko012745	99
CsB100407-Oko016995	99
CsB100407-Oko032037	3.70846
CsB100407-Oko032055	0.355395
CsB100407-Oko032111	1.69559
CsB100408-Oko032054	0.286368
CsB100411-Oko032053	0.166792
CsB100412-Oko006210	4.24876
CsB100412-Oko006498	4.91195
CsB100412-Oko010746	4.85917
CsB100412-Oko013296	4.1413
CsB100412-Oko014295	4.5267
CsB100412-Oko016007	4.94486
CsB100412-Oko016977	4.8933
CsB100412-Oko030507	3.29801
CsB100412-Oko031504	4.59658
CsB100412-Oko038463	4.00685
CsB100412-Oko038608	4.44518
CsB100412-Oko040466	4.93452
CsB100412-Oko041802	4.3931
CsB100412-Oko042217	4.2158
CsB100412-Oko044307	4.64392
CsB100412-Oko048256	4.895
CsB100414-Oko032046	1.95832
CsB100416-Oko032047	2.09505
CsB100420-Oko010919	0.901989
CsB100420-Oko038451	3.94779
CsB100421-Oko032074	2.32886
CsB100423-Oko032067	3.45728
CsB100425-Oko032043	1.1146
CsB100425-Oko040468	3.60251
CsB100427-Oko032041	0.307015
CsB100428-Oko032040	0.335519
CsB100428-Oko041785	99
CsB100428-Oko042203	2.90877
CsB100429-Oko032046	1.28688
CsB100431-Oko032038	0.241286
CsB100432-Oko032036	2.58093
CsB100433-Oko011890	4.0536
CsB100433-Oko016942	3.73474
CsB100433-Oko031495	99
CsB100433-Oko032037	0.356904
CsB100433-Oko032055	3.59033
CsB100433-Oko032112	1.11594
CsB100433-Oko038611	99
CsB100433-Oko041767	3.90638
CsB100436-Oko018835	1.81708
CsB100436-Oko032035	0.153429
CsB100439-Oko018832	3.66722
CsB100439-Oko032031	1.33353
CsB100441-Oko018828	1.78015
CsB100441-Oko032030	0.67108
CsB100442-Oko018822	1.60292
CsB100442-Oko032029	0.286982
CsB100443-Oko032028	0.519181
CsB100444-Oko018820	1.87049
CsB100444-Oko019350	3.99185
CsB100444-Oko028727	2.24148
CsB100444-Oko032027	0.128596
CsB100444-Oko032073	3.78939
CsB100444-Oko032129	1.97114
CsB100444-Oko038635	3.54542
CsB100444-Oko042209	3.96453
CsB100445-Oko018819	1.59954
CsB100445-Oko028728	2.18936
CsB100445-Oko032026	0.305404
CsB100446-Oko016965	3.59397
CsB100446-Oko020130	1.64363
CsB100446-Oko031485	2.29831
CsB100446-Oko032025	0.124888
CsB100446-Oko032090	3.78472
CsB100447-Oko018817	1.29647
CsB100447-Oko020127	2.29667
CsB100447-Oko031464	4.80208
CsB100447-Oko032024	0.114498
CsB100450-Oko018816	2.23836
CsB100451-Oko040475	1.39913
CsB100453-Oko032029	0.443449
CsB100455-Oko031446	4.19426
CsB100455-Oko032021	0.732726
CsB100457-Oko011887	4.41956
CsB100457-Oko018811	1.05254
CsB100457-Oko028737	4.3894
CsB100457-Oko032020	0.185919
CsB100458-Oko032019	0.132877
CsB100460-Oko016281	4.0611
CsB100460-Oko017043	4.09484
CsB100460-Oko018809	1.16162
CsB100460-Oko019040	3.95494
CsB100460-Oko019352	99
CsB100460-Oko028756	3.81631
CsB100460-Oko031437	3.84059
CsB100460-Oko032007	4.10883
CsB100460-Oko032018	0.229039
CsB100460-Oko032101	2.34924
CsB100460-Oko042212	4.0595
CsB100465-Oko019043	3.56554
CsB100466-Oko011876	1.67793
CsB100466-Oko014248	2.25891
CsB100466-Oko016276	3.66176
CsB100466-Oko016973	4.79682
CsB100466-Oko017056	3.08676
CsB100466-Oko019052	4.66536
CsB100466-Oko019356	2.57802
CsB100466-Oko020110	2.17829
CsB100466-Oko030537	1.74441
CsB100466-Oko031991	4.57574
CsB100466-Oko032012	0.220339
CsB100466-Oko032102	4.78051
CsB100466-Oko040476	4.42074
CsB100466-Oko042213	1.92241
CsB100467-Oko016275	3.97796
CsB100467-Oko017060	2.6293
CsB100467-Oko018794	0.920068
CsB100467-Oko028761	2.88307
CsB100468-Oko018793	0.915998
CsB100468-Oko032011	0.118654
CsB100469-Oko032010	0.116207
CsB100471-Oko016270	1.22924
CsB100471-Oko018792	1.36769
CsB100471-Oko031427	4.32371
CsB100471-Oko032009	0.212134
CsB100472-Oko032008	1.01126
CsB100473-Oko016262	4.23246
CsB100473-Oko018789	3.81204
CsB100473-Oko028775	3.88682
CsB100475-Oko032007	1.60531
CsB100475-Oko032125	3.6835
CsB100476-Oko011870	4.3825
CsB100476-Oko014259	4.24277
CsB100476-Oko017076	2.3463
CsB100476-Oko019060	4.38384
CsB100476-Oko030540	3.14296
CsB100476-Oko040488	2.32701
CsB100477-Oko032006	0.181039
CsB100478-Oko032005	0.684778
CsB100479-Oko016248	99
CsB100479-Oko032003	2.73862
CsB100482-Oko016247	4.68025
CsB100482-Oko018778	0.969045
CsB100482-Oko020089	2.94954
CsB100482-Oko032002	0.109276
CsB100483-Oko016976	3.42306
CsB100483-Oko019071	99
CsB100483-Oko032001	0.168855
CsB100484-Oko018774	3.74139
CsB100484-Oko020087	3.92982
CsB100487-Oko011173	4.67481
CsB100487-Oko011857	4.57436
CsB100487-Oko014261	4.54304
CsB100487-Oko016977	4.59246
CsB100487-Oko017078	4.61579
CsB100487-Oko018764	1.34628
CsB100487-Oko019079	4.57555
CsB100487-Oko019379	4.58228
CsB100487-Oko020085	1.95115
CsB100487-Oko030545	4.73374
CsB100487-Oko031975	3.95795
CsB100487-Oko042217	4.21195
CsB100488-Oko014268	3.692
CsB100488-Oko017001	3.67013
CsB100488-Oko017094	99
CsB100488-Oko018762	3.06174
CsB100488-Oko019092	3.48974
CsB100488-Oko031998	0.439621
CsB100488-Oko041513	3.81333
CsB100488-Oko042243	3.75864
CsB100490-Oko016131	1.89782
CsB100490-Oko016222	2.24524
CsB100490-Oko031979	0.08867
CsB100491-Oko018758	2.32811
CsB100491-Oko031980	0.407053
CsB100494-Oko019385	3.76165
CsB100497-Oko017105	2.01206
CsB100497-Oko031981	0.0888202
CsB100499-Oko018747	0.681691
CsB100499-Oko020076	1.66412
CsB100499-Oko031982	0.113459
CsB100500-Oko030546	2.76923
CsB100500-Oko031983	0.255437
CsB100503-Oko011178	1.38944
CsB100503-Oko014291	4.28976
CsB100503-Oko031984	0.254764
CsB100504-Oko031996	0.991049
CsB100509-Oko018745	1.54295
CsB100509-Oko031985	0.217894
CsB100510-Oko031986	0.112008
CsB100511-Oko011190	4.05576
CsB100511-Oko017015	2.7175
CsB100511-Oko020071	2.30767
CsB100511-Oko031987	0.106728
CsB100512-Oko031988	0.386534
CsB100513-Oko018740	99
CsB100514-Oko011195	3.00618
CsB100514-Oko019114	2.39819
CsB100514-Oko019397	3.92356
CsB100514-Oko030572	4.24482
CsB100514-Oko031989	0.363153
CsB100514-Oko041517	4.24604
CsB100514-Oko042244	3.89068
CsB100514-Oko042330	2.41611
CsB100515-Oko016148	2.1342
CsB100515-Oko018737	1.17554
CsB100515-Oko020068	3.46011
CsB100518-Oko006934	2.30396
CsB100518-Oko011218	3.76627
CsB100518-Oko014296	4.52896
CsB100518-Oko017021	5.25708
CsB100518-Oko017707	4.49628
CsB100518-Oko030594	4.50913
CsB100518-Oko031991	0.172802
CsB100518-Oko041534	4.5076
CsB100518-Oko042334	4.55264
CsB100519-Oko016152	4.44333
CsB100520-Oko031992	0.178213
CsB100521-Oko016155	2.82214
CsB100521-Oko018730	1.84521
CsB100521-Oko031993	0.33177
CsB100522-Oko020064	3.55695
CsB100524-Oko011233	3.30336
CsB100524-Oko031978	0.356726
CsB100526-Oko006917	4.18973
CsB100526-Oko011246	4.26114
CsB100526-Oko014306	4.12137
CsB100526-Oko016169	3.97087
CsB100526-Oko017033	4.13416
CsB100526-Oko017683	4.07895
CsB100526-Oko018724	3.92307
CsB100526-Oko019421	4.1174
CsB100526-Oko020057	3.87063
CsB100526-Oko030603	3.95345
CsB100526-Oko031975	0.612825
CsB100526-Oko032001	4.28128
CsB100526-Oko041545	4.19261
CsB100526-Oko042268	4.29222
CsB100526-Oko042356	4.24987
CsB100527-Oko031973	0.119038
CsB100528-Oko031972	0.284815
CsB100529-Oko016174	2.31258
CsB100531-Oko020054	2.54624
CsB100531-Oko031970	0.202728
CsB100532-Oko031969	3.41925
CsB100535-Oko031968	3.50841
CsB100537-Oko031967	0.289161
CsB100539-Oko031966	0.112316
CsB100540-Oko006905	3.81177
CsB100540-Oko031965	0.151127
CsB100541-Oko031964	0.171077
CsB100542-Oko020048	1.59158
CsB100542-Oko031963	0.0832799
CsB100543-Oko031962	0.115768
CsB100544-Oko031961	0.146138
CsB100545-Oko031960	0.300989
CsB100546-Oko018700	2.5507
CsB100546-Oko031959	0.321203
CsB100547-Oko031958	0.317396
CsB100547-Oko041570	99
CsB100548-Oko031957	0.162533
CsB100549-Oko031956	0.181754
CsB100550-Oko042358	99
CsB100552-Oko017675	3.08625
CsB100552-Oko018699	3.36815
CsB100552-Oko031955	0.286739
CsB100555-Oko031954	3.58749
CsB100556-Oko018694	1.71234
CsB100556-Oko031953	0.720873
CsB100561-Oko031952	3.20399
CsB100562-Oko031943	2.40721
CsB100563-Oko031950	3.85272
CsB100564-Oko006886	3.53127
CsB100564-Oko013133	3.72825
CsB100564-Oko017066	3.54399
CsB100564-Oko017668	1.6987
CsB100564-Oko031942	0.153504
CsB100564-Oko041588	3.64317
CsB100564-Oko042193	1.83254
CsB100568-Oko031938	0.113042
CsB100570-Oko018659	1.78411
CsB100570-Oko031939	0.987518
CsB100572-Oko017665	4.23374
CsB100572-Oko018657	3.84737
CsB100572-Oko031599	99
CsB100572-Oko031940	0.469066
CsB100575-Oko031936	0.14668
CsB100576-Oko006412	3.76704
CsB100576-Oko006444	2.32341
CsB100576-Oko010780	1.9947
CsB100576-Oko017056	2.18052
CsB100576-Oko030652	2.14663
CsB100576-Oko031915	2.03288
CsB100576-Oko031935	0.173996
CsB100576-Oko042365	4.20008
CsB100577-Oko013138	4.03636
CsB100577-Oko019876	4.09078
CsB100577-Oko031934	0.227517
CsB100579-Oko006552	3.90371
CsB100579-Oko013155	4.11411
CsB100579-Oko017726	99
CsB100579-Oko018656	4.12115
CsB100579-Oko019872	4.04129
CsB100579-Oko031585	4.03977
CsB100579-Oko031933	0.275806
CsB100579-Oko044342	4.3144
CsB100580-Oko031932	0.311373
CsB100581-Oko031928	0.0834633
CsB100582-Oko018651	2.52308
CsB100582-Oko031927	0.235404
CsB100583-Oko018649	3.64091
CsB100583-Oko031924	0.664694
CsB100584-Oko013164	4.16297
CsB100585-Oko006420	2.43853
CsB100585-Oko006442	3.86131
CsB100585-Oko006516	3.7515
CsB100585-Oko006533	4.91613
CsB100585-Oko006882	2.22918
CsB100585-Oko007025	5.00133
CsB100585-Oko010769	4.30314
CsB100585-Oko010852	2.77194
CsB100585-Oko011193	2.02978
CsB100585-Oko013172	3.02792
CsB100585-Oko017043	3.44809
CsB100585-Oko017309	4.29745
CsB100585-Oko017664	2.89152
CsB100585-Oko017708	4.14231
CsB100585-Oko018577	3.81041
CsB100585-Oko028589	4.69906
CsB100585-Oko031903	2.62687
CsB100585-Oko031922	0.149454
CsB100585-Oko031975	4.09946
CsB100585-Oko041596	4.60166
CsB100585-Oko042196	3.25023
CsB100585-Oko042374	4.08874
CsB100585-Oko042734	4.71881
CsB100585-Oko044350	4.66513
CsB100586-Oko007020	1.87633
CsB100586-Oko011195	1.47103
CsB100586-Oko028596	2.86006
CsB100586-Oko031566	4.25058
CsB100586-Oko031989	2.07999
CsB100586-Oko042209	4.3306
CsB100586-Oko042400	2.13278
CsB100589-Oko028606	2.12957
CsB100589-Oko031921	0.234948
CsB100589-Oko042424	4.57686
CsB100590-Oko006430	5.15221
CsB100590-Oko006519	2.86865
CsB100590-Oko006527	2.14112
CsB100590-Oko006876	4.48189
CsB100590-Oko007001	3.44871
CsB100590-Oko010757	4.56372
CsB100590-Oko010834	2.0665
CsB100590-Oko013177	2.60912
CsB100590-Oko017039	4.58157
CsB100590-Oko017316	2.84776
CsB100590-Oko017707	4.56491
CsB100590-Oko019863	2.07583
CsB100590-Oko028631	4.58552
CsB100590-Oko030642	2.47738
CsB100590-Oko031562	2.03734
CsB100590-Oko031935	2.27497
CsB100590-Oko031991	4.47265
CsB100590-Oko041598	4.60345
CsB100590-Oko042213	4.56441
CsB100590-Oko042722	2.71494
CsB100594-Oko017660	3.50921
CsB100594-Oko018642	1.80966
CsB100594-Oko031539	1.59555
CsB100594-Oko031920	1.05755
CsB100594-Oko042707	3.65185
CsB100594-Oko044367	1.71069
CsB100595-Oko031919	0.56177
CsB100597-Oko031916	0.902381
CsB100602-Oko006438	4.6827
CsB100602-Oko031517	4.88803
CsB100602-Oko031915	1.95168
CsB100604-Oko031996	1.00175
CsB100605-Oko006430	3.03572
CsB100605-Oko006986	1.98981
CsB100605-Oko010742	1.62288
CsB100605-Oko010809	2.68167
CsB100605-Oko011218	4.40253
CsB100605-Oko031883	2.19538
CsB100605-Oko031914	0.117799
CsB100606-Oko031913	0.129708
CsB100607-Oko018596	3.522
CsB100607-Oko018631	2.07903
CsB100607-Oko031912	0.304198
CsB100608-Oko031909	0.155261
CsB100609-Oko006548	1.9525
CsB100609-Oko019841	1.48754
CsB100611-Oko031908	0.0966046
CsB100612-Oko031907	0.10508
CsB100614-Oko006420	4.79875
CsB100614-Oko006442	3.79122
CsB100614-Oko006498	4.84328
CsB100614-Oko006561	4.72051
CsB100614-Oko006864	4.8922
CsB100614-Oko010739	4.13788
CsB100614-Oko010804	4.38439
CsB100614-Oko011238	4.72866
CsB100614-Oko013184	4.00229
CsB100614-Oko017033	4.74346
CsB100614-Oko017327	4.4714
CsB100614-Oko017643	4.70058
CsB100614-Oko017683	4.70005
CsB100614-Oko018599	99
CsB100614-Oko028648	4.29753
CsB100614-Oko030637	99
CsB100614-Oko031504	4.5704
CsB100614-Oko031922	4.83689
CsB100614-Oko032001	4.95662
CsB100614-Oko041615	4.0664
CsB100614-Oko042217	3.92221
CsB100614-Oko042428	4.86133
CsB100614-Oko042687	4.27533
CsB100614-Oko044393	4.33362
CsB100616-Oko031905	0.290495
CsB100618-Oko006495	4.29569
CsB100618-Oko006576	4.38988
CsB100618-Oko013201	4.19838
CsB100618-Oko014117	4.62404
CsB100618-Oko028655	4.23101
CsB100618-Oko032007	2.00455
CsB100618-Oko044394	4.26747
CsB100620-Oko019823	4.9379
CsB100620-Oko031872	4.70521
CsB100620-Oko031902	0.17858
CsB100621-Oko031901	0.163839
CsB100621-Oko042219	4.59991
CsB100622-Oko031900	0.135634
CsB100623-Oko018622	0.670482
CsB100624-Oko006976	3.58114
CsB100624-Oko017671	3.65621
CsB100624-Oko018620	99
CsB100624-Oko031899	7.32959
CsB100624-Oko048518	4.10817
CsB100625-Oko031898	0.363852
CsB100626-Oko031896	1.09111
CsB100627-Oko031895	0.211927
CsB100629-Oko031894	0.386546
CsB100631-Oko031893	0.0640922
CsB100631-Oko042240	5.62909
CsB100632-Oko018614	3.95564
CsB100632-Oko031891	0.537694
CsB100633-Oko030625	1.75566
CsB100633-Oko031889	0.114858
CsB100634-Oko031888	0.233788
CsB100634-Oko042685	4.24905
CsB100635-Oko017636	2.51644
CsB100635-Oko030616	99
CsB100635-Oko031887	0.930743
CsB100635-Oko042670	2.83294
CsB100636-Oko018604	1.48418
CsB100636-Oko031886	0.391208
CsB100638-Oko006412	2.73204
CsB100638-Oko006444	1.99897
CsB100638-Oko006469	5.97733
CsB100638-Oko010736	2.72361
CsB100638-Oko010780	1.95866
CsB100638-Oko011250	3.77311
CsB100638-Oko014109	4.38639
CsB100638-Oko017021	2.04805
CsB100638-Oko017329	1.92031
CsB100638-Oko017631	4.70465
CsB100638-Oko018624	3.07525
CsB100638-Oko028678	4.45268
CsB100638-Oko031883	0.269781
CsB100638-Oko031914	1.58824
CsB100638-Oko032012	4.73996
CsB100638-Oko044400	1.62791
CsB100639-Oko017339	3.57231
CsB100639-Oko017615	3.61211
CsB100639-Oko018596	1.85274
CsB100639-Oko018631	3.57195
CsB100639-Oko031912	3.64677
CsB100640-Oko031881	0.235964
CsB100641-Oko006963	3.96607
CsB100641-Oko031840	4.17723
CsB100641-Oko031865	99
CsB100641-Oko031879	0.588205
CsB100641-Oko044408	3.83245
CsB100642-Oko006581	3.73242
CsB100642-Oko017661	3.43535
CsB100642-Oko031877	0.26473
CsB100642-Oko048496	3.40511
CsB100643-Oko031876	0.471442
CsB100645-Oko006953	3.91208
CsB100645-Oko010774	3.98524
CsB100645-Oko017613	3.80871
CsB100645-Oko017642	3.94215
CsB100645-Oko019822	3.83853
CsB100645-Oko031875	0.151974
CsB100646-Oko006936	4.73258
CsB100646-Oko031872	0.160782
CsB100646-Oko031902	2.52174
CsB100647-Oko030606	3.90007
CsB100648-Oko006444	2.51238
CsB100648-Oko006469	1.65694
CsB100648-Oko010757	4.37052
CsB100648-Oko011253	4.26778
CsB100648-Oko018644	1.2674
CsB100648-Oko030594	1.65931
CsB100648-Oko031883	2.34365
CsB100648-Oko042654	1.99141
CsB100648-Oko044315	4.42304
CsB100648-Oko048489	2.17651
CsB100650-Oko031871	0.117714
CsB100651-Oko011255	4.16448
CsB100651-Oko031847	3.79089
CsB100652-Oko006405	4.25884
CsB100652-Oko017596	4.23421
CsB100652-Oko019818	4.37527
CsB100652-Oko031844	3.93771
CsB100652-Oko031867	0.40434
CsB100653-Oko031866	0.104801
CsB100654-Oko031840	4.37333
CsB100654-Oko031865	0.582249
CsB100654-Oko031879	3.97176
CsB100655-Oko031859	0.858754
CsB100656-Oko031858	4.13411
CsB100658-Oko017340	2.86048
CsB100658-Oko031857	0.163407
CsB100659-Oko006434	3.66641
CsB100659-Oko011264	3.7031
CsB100659-Oko016995	3.69064
CsB100659-Oko017622	3.69356
CsB100659-Oko032037	3.75336
CsB100659-Oko048481	99
CsB100660-Oko006595	4.06984
CsB100660-Oko010715	99
CsB100660-Oko010741	4.11466
CsB100660-Oko014096	3.81159
CsB100660-Oko031856	0.275943
CsB100661-Oko031855	0.166834
CsB100662-Oko031854	0.167222
CsB100663-Oko031853	0.36138
CsB100664-Oko031852	0.556159
CsB100665-Oko031851	0.106032
CsB100665-Oko042032	4.48851
CsB100666-Oko031849	1.33688
CsB100668-Oko031847	0.420589
CsB100671-Oko030572	4.41595
CsB100671-Oko031845	0.124544
CsB100672-Oko017596	4.25056
CsB100672-Oko019811	4.31329
CsB100672-Oko031844	0.342087
CsB100672-Oko031867	4.36039
CsB100673-Oko031842	0.177712
CsB100673-Oko044323	2.94292
CsB100675-Oko014091	4.51418
CsB100675-Oko031841	0.132068
CsB100675-Oko044333	3.95778
CsB100675-Oko048462	4.27015
CsB100676-Oko013616	3.91671
CsB100676-Oko031840	0.268981
CsB100676-Oko031865	3.90732
CsB100676-Oko031879	3.87035
CsB100676-Oko042058	4.07293
CsB100676-Oko044352	3.85028
CsB100676-Oko048446	3.84216
CsB100678-Oko044353	4.04606
CsB100678-Oko048442	99
CsB100679-Oko017342	4.27037
CsB100681-Oko031839	2.02614
CsB100683-Oko031838	0.20982
CsB100684-Oko031835	1.95789
CsB100687-Oko031900	0.33853
CsB100689-Oko013591	3.56776
CsB100689-Oko014068	3.52008
CsB100689-Oko031833	0.21462
CsB100690-Oko013576	5.28937
CsB100690-Oko031829	0.359332
CsB100692-Oko031827	0.178547
CsB100693-Oko031825	0.239581
CsB100693-Oko044377	4.14371
CsB100693-Oko048425	4.14565
CsB100694-Oko013558	3.91928
CsB100694-Oko031824	0.297661
CsB100697-Oko031823	2.10681
CsB100700-Oko031817	0.268704
CsB100701-Oko031816	0.557933
CsB100701-Oko042080	4.1957
CsB100705-Oko031815	0.243837
CsB100708-Oko020237	3.46639
CsB100709-Oko014045	4.38849
CsB100709-Oko031814	0.0905057
CsB100709-Oko031920	3.87401
CsB100711-Oko031812	0.193206
CsB100715-Oko031811	0.468933
CsB100716-Oko013548	4.63028
CsB100716-Oko014027	4.6542
CsB100716-Oko031922	4.7201
CsB100716-Oko042086	4.64122
CsB100716-Oko044393	4.46469
CsB100722-Oko031809	0.138985
CsB100723-Oko014008	3.35719
CsB100723-Oko031808	0.877299
CsB100724-Oko031806	0.111933
CsB100725-Oko014007	1.1067
CsB100728-Oko013547	2.97321
CsB100728-Oko020260	99
CsB100730-Oko013546	3.61146
CsB100733-Oko031799	0.753827
CsB100736-Oko031797	0.470464
CsB100737-Oko013548	2.75996
CsB100737-Oko013981	4.57086
CsB100737-Oko020263	3.9606
CsB100737-Oko031796	0.159119
CsB100737-Oko042094	2.57338
CsB100737-Oko044394	4.24683
CsB100752-Oko020282	4.13297
CsB100752-Oko031795	0.379688
CsB100752-Oko041927	4.13595
CsB100753-Oko031794	0.290076
CsB100754-Oko031793	0.377683
CsB100756-Oko013562	3.36108
CsB100756-Oko042100	3.21073
CsB100757-Oko031791	1.48522
CsB100759-Oko041929	1.61208
CsB100765-Oko031789	0.208163
CsB100766-Oko031786	0.175649
CsB100767-Oko031785	0.275581
CsB100768-Oko020285	3.27963
CsB100768-Oko031784	0.176869
CsB100769-Oko031783	0.123933
CsB100771-Oko031782	0.245305
CsB100772-Oko031781	2.35732
CsB100773-Oko031780	0.432384
CsB100775-Oko020297	3.17693
CsB100775-Oko031778	0.771179
CsB100775-Oko041947	3.62284
CsB100776-Oko031764	0.151504
CsB100777-Oko031763	0.246956
CsB100778-Oko031762	0.562134
CsB100780-Oko013583	4.34384
CsB100780-Oko041460	4.2966
CsB100780-Oko042114	3.71082
CsB100784-Oko031761	0.160028
CsB100785-Oko031759	0.121953
CsB100786-Oko031758	0.165861
CsB100786-Oko041468	4.43838
CsB100786-Oko041949	3.17192
CsB100786-Oko042119	4.37622
CsB100787-Oko031757	0.137387
CsB100788-Oko031756	0.531579
CsB100792-Oko031754	0.242356
CsB100793-Oko013592	4.03765
CsB100796-Oko020316	2.25955
CsB100797-Oko031752	0.461397
CsB100798-Oko031751	0.369962
CsB100798-Oko041956	3.9393
CsB100799-Oko031750	1.24705
CsB100800-Oko031749	0.562047
CsB100801-Oko031748	0.101119
CsB100804-Oko031745	0.213034
CsB100805-Oko031744	0.254693
CsB100806-Oko013615	4.47835
CsB100806-Oko031741	0.119601
CsB100806-Oko041484	4.56526
CsB100806-Oko041974	3.84016
CsB100809-Oko031739	0.304947
CsB100811-Oko031737	0.352857
CsB100812-Oko031736	0.314593
CsB100813-Oko031734	1.64398
CsB100814-Oko031733	0.219574
CsB100816-Oko031730	0.222799
CsB100818-Oko031729	0.22479
CsB100820-Oko013621	4.02088
CsB100820-Oko031727	0.231886
CsB100821-Oko031726	0.227539
CsB100821-Oko041980	2.46269
CsB100822-Oko031725	0.290161
CsB100823-Oko031724	0.104626
CsB100824-Oko031723	0.669228
CsB100824-Oko041490	3.35033
CsB100833-Oko031720	0.343246
CsB100835-Oko031718	0.366619
CsB100836-Oko031716	0.73565
CsB100837-Oko031714	0.916399
CsB100837-Oko041500	3.90471
CsB100838-Oko031707	0.348763
CsB100842-Oko031704	0.2719
CsB100843-Oko031703	0.311666
CsB100844-Oko031702	0.594727
CsB100846-Oko031701	0.253967
CsB100847-Oko031699	0.151058
CsB100848-Oko031698	0.501723
CsB100849-Oko041508	3.89515
CsB100851-Oko031696	1.15255
CsB100860-Oko031693	0.384019
CsB100862-Oko031690	0.116727
CsB100871-Oko010809	1.808
CsB100871-Oko041534	2.54686
CsB100873-Oko031684	0.0974263
CsB100874-Oko031683	0.688561
CsB100878-Oko031678	0.77367
CsB100882-Oko031676	0.184885
CsB100883-Oko010739	4.37029
CsB100883-Oko010788	1.87829
CsB100883-Oko014117	3.76432
CsB100883-Oko031675	0.133864
CsB100883-Oko044307	4.60298
CsB100891-Oko031674	0.0664355
CsB100892-Oko031672	1.02926
CsB100893-Oko010742	3.84253
CsB100893-Oko031669	0.127127
CsB100893-Oko041538	2.0594
CsB100894-Oko031667	0.632688
CsB100895-Oko031665	0.0947806
CsB100896-Oko031664	0.42704
CsB100897-Oko031661	0.397019
CsB100901-Oko010780	1.8263
CsB100901-Oko014109	1.89399
CsB100901-Oko031659	2.68031
CsB100905-Oko010757	4.66958
CsB100905-Oko044315	3.58799
CsB100910-Oko014087	99
CsB100912-Oko031658	0.0870259
CsB100914-Oko031656	0.12596
CsB100915-Oko010776	3.76006
CsB100915-Oko031655	0.213515
CsB100915-Oko041562	3.82745
CsB100916-Oko031654	0.439348
CsB100916-Oko044339	4.2537
CsB100917-Oko031652	0.795024
CsB100918-Oko031649	0.169666
CsB100919-Oko031648	0.114444
CsB100920-Oko031647	0.232158
CsB100922-Oko031644	0.144761
CsB100924-Oko031642	1.93962
CsB100927-Oko031639	0.121469
CsB100928-Oko031638	0.245269
CsB100930-Oko031636	3.86049
CsB100931-Oko010759	3.81889
CsB100931-Oko031635	0.227097
CsB100932-Oko031634	0.750897
CsB100933-Oko010743	4.48922
CsB100933-Oko010769	4.04781
CsB100933-Oko014069	4.46803
CsB100933-Oko044344	2.10684
CsB100937-Oko010739	4.28847
CsB100937-Oko014053	3.16931
CsB100939-Oko031629	1.80079
CsB100942-Oko031628	2.01046
CsB100946-Oko010788	4.56454
CsB100946-Oko014027	4.52996
CsB100946-Oko044350	4.10366
CsB100948-Oko031626	0.0910373
CsB100949-Oko031625	0.120644
CsB100951-Oko031622	3.58568
CsB100952-Oko010804	2.02759
CsB100952-Oko014010	4.33334
CsB100955-Oko044362	3.27682
CsB100963-Oko013996	3.96942
CsB100963-Oko031615	4.14031
CsB100968-Oko031614	0.176526
CsB100969-Oko031613	0.0893518
CsB100970-Oko031612	0.332129
CsB100970-Oko044372	3.20467
CsB100971-Oko031611	0.552942
CsB100972-Oko031610	0.280231
CsB100973-Oko031609	0.246577
CsB100976-Oko031608	0.231179
CsB100977-Oko031607	0.178434
CsB100980-Oko031606	0.496916
CsB100981-Oko031605	0.870138
CsB100982-Oko031600	0.192855
CsB100983-Oko031599	0.481819
CsB100985-Oko031598	0.835193
CsB100988-Oko031597	0.805702
CsB100991-Oko031596	0.221915
CsB100997-Oko031595	0.143799
CsB100999-Oko031592	0.367522
CsB101000-Oko031591	0.264071
CsB101001-Oko031590	0.214286
CsB101003-Oko031589	0.0981795
CsB101007-Oko031588	0.0977793
CsB101009-Oko031587	1.82128
CsB101012-Oko031586	0.169338
CsB101013-Oko031585	0.50475
CsB101015-Oko031581	0.73896
CsB101018-Oko031578	3.86299
CsB101024-Oko031577	0.166807
CsB101025-Oko031576	0.118395
CsB101026-Oko031575	1.22956
CsB101027-Oko031574	0.0981144
CsB101028-Oko028596	4.2508
CsB101030-Oko017250	4.09347
CsB101031-Oko031571	0.34604
CsB101032-Oko031569	0.656229
CsB101036-Oko031568	0.0629098
CsB101040-Oko017262	4.54332
CsB101040-Oko031566	0.0788404
CsB101041-Oko028619	3.88691
CsB101041-Oko031564	0.125064
CsB101042-Oko017264	4.02198
CsB101042-Oko031563	0.304866
CsB101043-Oko028631	2.08425
CsB101043-Oko031562	0.0987441
CsB101044-Oko031561	0.178714
CsB101045-Oko031560	0.436152
CsB101047-Oko031559	0.109931
CsB101050-Oko031557	0.136146
CsB101051-Oko031555	0.553687
CsB101053-Oko031553	0.319675
CsB101055-Oko031551	0.320022
CsB101056-Oko031549	0.109558
CsB101057-Oko028633	4.58806
CsB101057-Oko031548	0.116106
CsB101058-Oko031546	0.182009
CsB101059-Oko031544	0.320973
CsB101063-Oko017289	4.22781
CsB101063-Oko031539	0.405563
CsB101064-Oko031538	1.78047
CsB101065-Oko031537	0.483201
CsB101069-Oko031535	1.91757
CsB101070-Oko028636	4.79233
CsB101070-Oko031534	0.141
CsB101071-Oko031533	0.706034
CsB101072-Oko031528	0.0867576
CsB101073-Oko031527	0.271119
CsB101074-Oko031526	0.162274
CsB101076-Oko031524	0.168933
CsB101078-Oko031523	0.22413
CsB101080-Oko031522	0.169499
CsB101082-Oko031521	0.153049
CsB101083-Oko031520	0.165685
CsB101084-Oko031519	0.18701
CsB101086-Oko017298	1.71777
CsB101086-Oko031517	0.134224
CsB101087-Oko028640	3.53461
CsB101087-Oko031513	1.09473
CsB101088-Oko031509	4.19686
CsB101099-Oko031507	0.530934
CsB101101-Oko031505	0.176784
CsB101102-Oko028650	4.33538
CsB101102-Oko031504	0.177769
CsB101103-Oko031500	3.14963
CsB101108-Oko031497	1.64907
CsB101109-Oko031496	0.47743
CsB101110-Oko031495	0.513228
CsB101112-Oko017309	4.07716
CsB101112-Oko028669	4.39775
CsB101112-Oko031494	0.41241
CsB101113-Oko031493	0.251339
CsB101114-Oko031492	0.450508
CsB101123-Oko031491	0.723761
CsB101124-Oko031489	4.67023
CsB101128-Oko031486	0.126351
CsB101129-Oko017319	2.55597
CsB101129-Oko031485	0.262871
CsB101130-Oko031483	0.103554
CsB101132-Oko031481	0.188977
CsB101136-Oko031479	0.134361
CsB101137-Oko031478	0.203202
CsB101139-Oko031477	0.139165
CsB101140-Oko031476	0.331728
CsB101141-Oko031428	4.07178
CsB101142-Oko031473	0.151261
CsB101144-Oko031471	0.0710185
CsB101145-Oko031470	0.145174
CsB101146-Oko031469	1.39017
CsB101148-Oko031468	0.404044
CsB101149-Oko031458	2.53267
CsB101153-Oko031435	2.38995
CsB101159-Oko031440	0.160044
CsB101160-Oko031441	0.320381
CsB101161-Oko031443	0.214231
CsB101165-Oko031445	0.271081
CsB101166-Oko031446	1.09642
CsB101167-Oko031447	0.679397
CsB101168-Oko011815	99
CsB101168-Oko013517	99
CsB101168-Oko039994	3.27192
CsB101169-Oko031456	0.202266
CsB101170-Oko031437	2.82877
CsB101173-Oko031434	0.224307
CsB101173-Oko031465	0.767592
CsB101175-Oko031467	0.0985137
CsB101176-Oko031425	0.593228
CsB101182-Oko031422	0.144133
CsB101183-Oko031421	0.180527
CsB101186-Oko011797	2.60857
CsB101186-Oko013524	4.15313
CsB101186-Oko031420	0.25628
CsB101188-Oko031417	0.108951
CsB101188-Oko039995	4.03005
CsB101189-Oko013538	99
CsB101189-Oko031416	1.07366
CsB101190-Oko013539	4.80832
CsB101190-Oko031415	0.163699
CsB101191-Oko031414	0.426058
CsB101193-Oko042297	4.16092
CsB101194-Oko031410	0.427639
CsB101195-Oko011784	4.03342
CsB101199-Oko048518	4.18465
CsB101202-Oko011758	3.42841
CsB101202-Oko031405	0.899247
CsB101202-Oko040016	99
[truncated: 38,524 more rows]
